# Supplementary material for: Genetic Analysis of a Rat Model of Aerobic Capacity and Metabolic Fitness
Source: PLoS One. 2013 Oct 11;8(10):e77588. doi: 10.1371/journal.pone.0077588 (PMC3795692; doi:10.1371/journal.pone.0077588)
Supplement: File S1 — HCR pedigree in G1-G28 and select phenotypes. (XLSX) [file pone.0077588.s008.xlsx]

## Sheet: HCR_G1-G28
ID	father ID	mother ID	sex	Generation	Max. distance (m)	Ave. body weight (g)	Work (joules)	operator	Institution
1201	1119	1126	2	1	931.3	182	430.7	1	1
1202	1119	1126	2	1	689.8	145	253.9	1	1
1204	1119	1126	2	1	381.5	144	139.6	1	1
1205	1119	1126	1	1	818.8	241	501.3	1	1
1206	1119	1126	1	1				1	1
1207	1119	1126	1	1	710.9	269	486.1	1	1
1208	1119	1126	1	1	561.7	219	312.2	1	1
1209	1119	1126	1	1	293.7	217	161.6	1	1
1210	1119	1126	1	1	610.2	229	355.3	1	1
1211	1119	1126	1	1	478.4	218	264.7	1	1
1212	1117	1114	2	1	512.5	176	229.5	1	1
1213	1117	1114	2	1	982	155	386.8	1	1
1214	1117	1114	2	1	878	171	382	1	1
1215	1117	1114	1	1	737	262	490.8	1	1
1216	1117	1114	1	1	466.8	247	292.9	1	1
1217	1118	1116	2	1	265.6	187	126.1	1	1
1218	1118	1116	2	1	648.3	197	323.8	1	1
1219	1118	1116	2	1	869.5	188	414.4	1	1
1220	1118	1116	2	1	800	213	431.7	1	1
1221	1118	1116	2	1	478.4	180	218.8	1	1
1222	1118	1116	2	1	389.6	159	157.6	1	1
1223	1118	1116	2	1	452.4	183	210.6	1	1
1224	1118	1116	2	1	490.4	174	216.3	1	1
1225	1118	1116	1	1	343	274	238.5	1	1
1226	1118	1116	1	1	623.7	285	450.5	1	1
1227	1118	1116	1	1	195.3	256	127	1	1
1229	1118	1116	1	1	671.6	300	510.7	1	1
1230	1118	1116	1	1	582.5	271	400.1	1	1
1231	1122	1120	2	1	338.8	170	146.2	1	1
1232	1122	1120	2	1	516.3	196	256.3	1	1
1233	1122	1120	2	1	598.5	170	257.6	1	1
1235	1122	1120	1	1	497.5	271	342.5	1	1
1236	1123	1169	2	1				1	1
1237	1123	1169	2	1	460	185	216	1	1
1238	1123	1169	2	1	237.8	192	116.1	1	1
1239	1123	1169	1	1	431	290	317.6	1	1
1240	1123	1169	1	1	508.3	264	340.1	1	1
1241	1123	1169	1	1	589.5	271	406.1	1	1
1242	1123	1169	1	1	702.7	289	515.1	1	1
1243	1123	1169	1	1	103.2	278	72.9	1	1
1244	1125	1124	2	1	469.2	215	255.6	1	1
1245	1125	1124	2	1	513.8	242	315.8	1	1
1246	1125	1124	2	1	659	182	304.1	1	1
1247	1125	1124	2	1	477.2	202	244.4	1	1
1248	1125	1124	1	1	480.4	319	388.5	1	1
1249	1138	1130	2	1	293	182	135.2	1	1
1250	1138	1130	2	1	482.8	179	219.6	1	1
1251	1138	1130	2	1	535.7	178	242	1	1
1252	1138	1130	2	1	496.7	191	241	1	1
1253	1138	1130	1	1	666	252	425.3	1	1
1254	1138	1130	1	1	327.9	305	253.8	1	1
1255	1138	1130	1	1	446	258	292.5	1	1
1256	1138	1130	1	1	127.5	283	91.7	1	1
1257	1138	1130	1	1	574.3	298	433.8	1	1
1258	1137	1131	2	1	1111.7	180	506.8	1	1
1259	1137	1131	2	1	934	176	417.7	1	1
1260	1137	1131	2	1	441.2	184	205.6	1	1
1261	1137	1131	2	1	988	168	421.8	1	1
1262	1137	1131	2	1	487.1	191	235.6	1	1
1263	1137	1131	1	1	801.5	269	548	1	1
1264	1137	1131	1	1	839	261	555.8	1	1
1265	1137	1131	1	1	675.8	253	434.3	1	1
1266	1137	1131	1	1	753	274	524.4	1	1
1267	1137	1131	1	1	578.2	290	425.3	1	1
1268	1137	1131	1	1	656.7	260	432.7	1	1
1269	1137	1131	1	1	694	294	517.5	1	1
1270	1137	1131	1	1	1096.5	248	691.3	1	1
1271	1136	1129	2	1	733.1	156	289.5	1	1
1272	1136	1129	2	1	425.2	164	177.2	1	1
1273	1136	1129	2	1	618.8	170	266.7	1	1
1274	1136	1129	1	1	703.2	247	441.2	1	1
1275	1136	1129	1	1	1260.5	249	796	1	1
1276	1136	1129	1	1	682.3	241	416.7	1	1
1277	1136	1129	1	1	466.8	265	314	1	1
1278	1136	1129	1	1	237.1	221	133.2	1	1
1279	1142	1135	2	1	668.3	196	331.8	1	1
1280	1142	1135	2	1	350	187	166.1	1	1
1281	1142	1135	2	1	543.1	179	247.3	1	1
1282	1142	1135	2	1	522.5	193	256.5	1	1
1283	1142	1135	2	1	772	184	359.8	1	1
1284	1142	1135	1	1	352.6	262	234.8	1	1
1285	1142	1135	1	1	598.5	270	409.8	1	1
1286	1142	1135	1	1	823.5	243	507.9	1	1
1287	1143	1134	2	1	899.9	188	430.3	1	1
1288	1143	1134	2	1	635.4	167	269.7	1	1
1289	1143	1134	2	1	629.6	171	273.9	1	1
1290	1143	1134	2	1	516.3	199	260.2	1	1
1291	1143	1134	2	1	431.3	157	171.9	1	1
1292	1143	1134	1	1	530	307	413.3	1	1
1293	1143	1134	1	1	409.5	269	279.6	1	1
1294	1143	1134	1	1	239	259	157.4	1	1
1295	1143	1134	1	1	362.8	230	211.8	1	1
1296	1143	1134	1	1	228	249	143.9	1	1
1298	1172	1171	1	1	243.5	316	195.5	1	1
1299	1172	1171	1	1	228	331	191.4	1	1
1341	1172	1132	2	1	356.6	206	186.3	1	1
1430	1172	1132	2	1	1042.8	215	568.5	1	1
1432	1172	1132	1	1	255.2	317	205	1	1
1433	1141	1170	2	1	579.1	161	236.6	1	1
1434	1141	1170	2	1	429.8	164	179.3	1	1
1435	1141	1170	2	1	186.3	158	74.6	1	1
1436	1141	1170	2	1	299	138	104.9	1	1
1437	1141	1170	2	1	505.8	151	194.1	1	1
1438	1141	1170	2	1	813.7	157	323.4	1	1
1439	1141	1170	1	1	958.9	209	508.6	1	1
1440	1141	1170	1	1	205.8	258	134.8	1	1
1441	1141	1170	1	1		260		1	1
1442	1141	1170	1	1	139.1	270	95.2	1	1
1443	1141	1170	1	1	379.7	267	256.9	1	1
1444	1141	1170	1	1	486.7	289	357	1	1
1445	1141	1170	1	1	661.8	235	394.7	1	1
1446	1172	1171	2	1	409.5	209	217.6	1	1
1447	1172	1171	2	1	357.3	220	199.2	1	1
1448	1172	1171	2	1	198.6	212	106.7	1	1
1449	1172	1171	2	1	268.2	199	135.4	1	1
12341297	1122	1120	2	1	748.1	170	323.2	1	1
1326	1292	1283	1	2		265		2	1
1327	1292	1283	1	2	453.2	278	319.3	2	1
1328	1292	1283	1	2	334.6	259	219.9	2	1
1329	1292	1283	1	2	495.8	256	322.7	2	1
1330	1292	1283	1	2	242.2	254	155.9	2	1
1331	1292	1283	1	2	410.3	271	281.8	2	1
1332	1292	1283	1	2	603.9	248	379.8	2	1
1333	1241	1288	2	2	440	181	201.9	2	1
1334	1241	1288	2	2	424.1	157	168.8	2	1
1335	1241	1288	2	2	390.3	168	166.8	2	1
1336	1241	1288	2	2	352.6	174	156.1	2	1
1337	1241	1288	2	2	431	161	176.5	2	1
1338	1241	1288	2	2	203.1	165	85	2	1
1339	1241	1288	1	2	547.4	245	339.9	2	1
1340	1241	1288	1	2	424.1	282	303.5	2	1
1342	1241	1288	1	2	530.8	298	402	2	1
1343	1241	1288	1	2	184.8	240	112.5	2	1
1344	1241	1288	1	2	364.3	295	272.4	2	1
1401	1205	1213	2	2	1018.4	157	405.3	1	1
1402	1205	1213	2	2	617.4	154	241.6	1	1
1403	1205	1213	1	2	645.9	251	412.2	1	1
1404	1205	1213	1	2	631.8	245	392.2	1	1
1405	1205	1213	1	2	634.5	250	402	1	1
1406	1205	1213	1	2	277.3	240	168.8	1	1
1407	1205	1213	1	2	932.4	234	553.3	1	1
1408	1205	1213	1	2	863.8	237	519.6	1	1
1409	1205	1213	1	2	454.4	243	280	1	1
1410	1229	1201	2	2	376.8	210	200.6	1	1
1411	1229	1201	2	2	490.4	192	239.5	1	1
1412	1229	1201	2	2	219.9	219	122.3	1	1
1413	1229	1201	2	2	731.2	197	365.1	1	1
1414	1229	1201	1	2				1	1
1415	1229	1201	1	2	546.1	305	422.5	1	1
1416	1229	1201	1	2	635	285	459.6	1	1
1417	1229	1201	1	2		321		1	1
1418	1229	1201	1	2				1	1
1419	1235	1219	2	2	399.5	198	201	1	1
1420	1235	1219	2	2	707.5	167	299.5	1	1
1421	1235	1219	2	2	644.1	203	331.2	1	1
1422	1235	1219	2	2	551.8	172	241.2	1	1
1423	1235	1219	2	2	426.7	188	203.8	1	1
1424	1235	1219	2	2	385.6	167	163.6	1	1
1425	1235	1219	2	2	432.1	197	215.6	1	1
1426	1235	1219	1	2	194.8	275	135.9	1	1
1427	1235	1219	1	2	470.8	228	272	1	1
1428	1235	1219	1	2	364.7	285	263.8	1	1
1429	1235	1219	1	2	807.5	278	570.6	1	1
1431	1241	1288	1	2	284	223	161	2	1
1450	1275	1246	2	2	465.2	185	218.9	2	1
1451	1242	12341297	2	2	547.4	176	244.5	2	1
1452	1242	12341297	2	2	501.3	166	210.9	2	1
1453	1242	12341297	1	2	219.6	250	139.6	2	1
1454	1242	12341297	1	2	493.3	301	377.1	2	1
1455	1242	12341297	1	2	466.4	264	312.3	2	1
1456	1242	12341297	1	2	237.8	271	163.4	2	1
1457	1242	12341297	1	2	324.8	269	221.6	2	1
1458	1242	12341297	1	2	360.3	278	254.4	2	1
1459	1242	12341297	1	2	385.2	326	318.7	2	1
1460	1242	12341297	1	2	394.5	294	294.8	2	1
1461	1242	12341297	1	2	460.8	287	335.2	2	1
1462	1242	12341297	1	2	333.5	272	230.1	2	1
1463	1248	1220	2	2	286.3	177	128.6	2	1
1464	1248	1220	2	2	585.9	166	246.3	2	1
1465	1248	1220	2	2	692.6	192	337.9	2	1
1466	1248	1220	2	2	874.8	163	361.9	2	1
1467	1248	1220	1	2	280	304	216.3	2	1
1468	1248	1220	1	2	869.5	225	497	2	1
1469	1248	1220	1	2		260		2	1
1470	1275	1246	1	2	567.4	259	373	2	1
1471	1275	1246	1	2	411.8	260	271.7	2	1
1472	1275	1246	1	2	450.8	290	332.3	2	1
1473	1275	1246	1	2	519.6	230	303.8	2	1
1474	1275	1246	1	2	659.5	152	254.8	2	1
1475	1275	1246	1	2	658.5	271	453.3	2	1
1476	1270	1271	2	2	544	160	220.4	2	1
1477	1270	1271	2	2	1546.6	142	557.4	2	1
1478	1270	1271	2	2	892.9	150	339.1	2	1
1479	1270	1271	2	2	506.3	171	220.2	2	1
1480	1270	1271	2	2	1077.8	141	384.6	2	1
1481	1270	1271	2	2	1185	156	470.4	2	1
1482	1270	1271	1	2	520	288	380.4	2	1
1483	1270	1271	1	2	453.6	282	324.9	2	1
1484	1270	1271	1	2	385.6	245	239.8	2	1
1485	1270	1271	1	2		290		2	1
1486	1270	1271	1	2	566.1	253	362.9	2	1
1487	1270	1271	1	2	193.9	275	135.1	2	1
1488	1253	1258	2	2	757.5	179	343.4	2	1
1489	1253	1258	2	2	867.4	171	375.6	2	1
1490	1253	1258	2	2	500	174	221.1	2	1
1491	1253	1258	2	2	682.8	160	276.9	2	1
1492	1253	1258	2	2	587.3	161	240	2	1
1493	1253	1258	2	2	698.3	164	291	2	1
1494	1253	1258	1	2	251.1	280	178.6	2	1
1495	1253	1258	1	2	382.3	284	275.4	2	1
1496	1253	1258	1	2	451.6	274	313.8	2	1
1497	1253	1258	1	2	188.5	267	127.9	2	1
1498	1292	1283	2	2	532.5	170	229.5	2	1
3056	1276	1251	2	2	1251.9	180	571.9	2	1
3057	1276	1251	2	2	772.5	175	342.7	2	1
3058	1276	1251	2	2	749.1	186	354.4	2	1
3059	1276	1251	1	2	771	264	517	2	1
3060	1276	1251	1	2	744.7	281	531.1	2	1
3061	1276	1251	1	2		280		2	1
3062	1276	1251	1	2	662.7	284	477.4	2	1
3063	1230	1252	2	2	1112.3	193	544.3	2	1
3064	1230	1252	2	2	634.1	204	328.9	2	1
3065	1230	1252	2	2	751.5	184	351.7	2	1
3066	1230	1252	1	2	916.9	312	726.1	2	1
3067	1230	1252	1	2	1019.5	282	729.7	2	1
3068	1230	1252	1	2	733.1	296	551.5	2	1
3069	1230	1252	1	2	696.9	301	531.7	2	1
3070	1230	1252	1	2	690.3	334	584.5	2	1
3071	1230	1252	1	2	510.4	286	370.3	2	1
3072	1230	1252	1	2	437.5	340	377.3	2	1
3073	1230	1252	1	2	928.7	321	757.6	2	1
3074	1439	1430	2	2	621.9	183	289.2	2	1
3076	1439	1430	2	2	476	179	216	2	1
3077	1439	1430	1	2	285.7	246	178.2	2	1
3078	1439	1430	1	2	278.3	301	212.6	2	1
3079	1439	1430	1	2	455.6	267	309	2	1
3080	1439	1430	1	2		277		2	1
3081	1439	1430	1	2	322	273	223.2	2	1
3082	1439	1430	1	2	231.3	286	167.8	2	1
3083	1439	1430	1	2	378.2	270	258.8	2	1
3084	1439	1430	1	2	648.3	251	412.3	2	1
3085	1286	1438	2	2	1011.6	179	459.6	2	1
3086	1286	1438	2	2	620.1	164	258.8	2	1
3087	1286	1438	2	2	713.8	179	323.9	2	1
3088	1286	1438	2	2	790.5	179	359.1	2	1
3089	1286	1438	2	2	812.6	156	320.9	2	1
3090	1286	1438	2	2	753	168	320.7	2	1
3092	1286	1438	1	2	685.1	240	418	2	1
3093	1286	1438	1	2	399.1	293	296.8	2	1
3094	1286	1438	1	2	657.6	230	383.6	2	1
3095	1286	1438	1	2	377.1	295	282.4	2	1
3175	1439	1430	2	2	566.1	174	250.6	2	1
3176	1286	1438	2	2	660.4	147	246.7	2	1
3110	1468	1477	2	3	979.8	164	407.8	2	1
3111	1468	1477	2	3	1173.6	169	502.2	2	1
3112	1468	1477	2	3	1063.7	176	474.1	2	1
3113	1468	1477	2	3	1185	166	500.5	2	1
3114	1468	1477	2	3	686.1	180	312.7	2	1
3115	1468	1477	2	3	1167.6	171	507.4	2	1
3116	1468	1477	2	3	1390.7	164	580.3	2	1
3118	1429	1401	2	3	1239.5	149	468.1	2	1
3119	1429	1401	2	3	984.2	133	331.7	2	1
3120	1429	1401	2	3	931.9	143	338.7	2	1
3121	1429	1401	2	3	870.5	152	336.7	2	1
3122	1429	1401	1	3	1259.3	231	739	2	1
3124	1429	1401	1	3	733.6	221	411.5	2	1
3125	1429	1401	1	3	618.3	224	351.8	2	1
3126	1429	1401	1	3	1058.6	226	607.3	2	1
3127	1429	1401	1	3	939.1	215	512.4	2	1
3128	1429	1401	1	3	976.5	210	521	2	1
3129	1429	1401	1	3	991.9	214	537.7	2	1
3130	1486	1466	2	3	715.7	194	353.1	2	1
3131	1486	1466	2	3	1123.9	187	534.6	2	1
3132	1486	1466	2	3	594	196	296.1	2	1
3133	1486	1466	2	3	808.5	193	395.2	2	1
3134	1486	1466	2	3	470.8	179	214.1	2	1
3135	1486	1466	2	3	574.3	186	271.4	2	1
3136	1486	1466	2	3	973.2	191	471.3	2	1
3138	1486	1466	1	3	645.9	278	455.1	2	1
3139	1486	1466	1	3	672.5	279	475.6	2	1
3140	1486	1466	1	3	326.2	295	244.4	2	1
3154	1454	1413	2	3	687.9	184	320.6	2	1
3155	1454	1413	2	3	369.4	179	168	2	1
3156	1454	1413	2	3	332.8	197	166.1	2	1
3157	1454	1413	2	3	843.1	166	354.8	2	1
3158	1454	1413	2	3	509.6	197	255.3	2	1
3159	1454	1413	2	3	467.2	206	244.5	2	1
3160	1454	1413	1	3	744.2	292	550.8	2	1
3161	1454	1413	1	3	773.5	282	552.9	2	1
3162	1454	1413	1	3	494.2	279	349.7	2	1
3163	1454	1413	1	3	626	275	436.9	2	1
3201	1475	1451	2	3	467.2	189	224.6	2	1
3202	1475	1451	2	3	547	189	263	2	1
3203	1475	1451	2	3	928.7	198	467.6	2	1
3204	1475	1451	2	3	939.1	168	400.9	2	1
3205	1475	1451	2	3	860.7	177	386.7	2	1
3206	1475	1451	2	3	1023.5	195	505.5	2	1
3207	1475	1451	1	3	484.4	260	319.9	2	1
3208	1475	1451	1	3	600.3	237	360.5	2	1
3209	1475	1451	1	3	964.4	227	556.1	2	1
3210	1475	1451	1	3	450.8	258	295	2	1
3211	1475	1451	1	3	832.8	250	527.6	2	1
3212	1475	1451	1	3	394.9	301	301.5	2	1
3213	1416	1491	2	3	804	170	346.9	2	1
3214	1416	1491	2	3	947.9	161	387.3	2	1
3215	1416	1491	2	3	554.4	176	247.1	2	1
3216	1416	1491	2	3	698.3	159	281.8	2	1
3217	1416	1491	2	3	782.5	150	298.7	2	1
3218	1416	1491	2	3	888.7	146	329.8	2	1
3219	1416	1491	2	3	724.4	176	322.9	2	1
3220	1416	1491	2	3	742.3	162	305.2	2	1
3221	1416	1491	1	3	647.3	277	454.5	2	1
3222	1416	1491	1	3	645	264	431.9	2	1
3223	1416	1491	1	3	492.1	260	324.7	2	1
3224	1416	1491	1	3	482.4	313	382.7	2	1
3225	1407	1498	2	3	953.4	155	375.1	2	1
3226	1407	1498	2	3	595.8	167	253.1	2	1
3227	1407	1498	2	3	742.3	157	296.6	2	1
3228	1407	1498	2	3	1105.3	145	407.9	2	1
3229	1407	1498	2	3	820.9	166	346.3	2	1
3230	1407	1498	2	3	866.9	151	332.2	2	1
3231	1407	1498	2	3	750.5	153	291.4	2	1
3232	1407	1498	1	3	613.8	220	343.4	2	1
3233	1407	1498	1	3	520	257	338.9	2	1
3234	1407	1498	1	3	633.6	226	363.1	2	1
3235	1407	1498	1	3	658.5	223	372.7	2	1
3236	1407	1498	1	3				2	1
3237	1407	1498	1	3	891.3	204	462.4	2	1
3238	1407	1498	1	3	742.8	238	447.9	2	1
3239	1332	3074	2	3	532.5	212	286	2	1
3240	1332	3074	2	3	474.8	198	239.1	2	1
3241	1332	3074	2	3	544.4	223	308.1	2	1
3242	1332	3074	2	3	456.4	224	259.3	2	1
3243	1332	3074	2	3	684.7	198	344.4	2	1
3244	1332	3074	2	3	311.8	208	164.6	2	1
3245	1332	3074	1	3	534.9	285	387.5	2	1
3246	1332	3074	1	3	339.1	312	268.4	2	1
3247	1332	3074	1	3	338.1	303	260.2	2	1
3248	1332	3074	1	3	448.8	302	344.2	2	1
3249	1332	3074	1	3	548.7	314	437.9	2	1
3251	3084	1489	2	3	345.8	167	146.9	2	1
3252	3084	1489	2	3	200.4	176	89.5	2	1
3253	3084	1489	2	3	888.1	137	308.4	2	1
3254	3084	1489	2	3	573.9	165	240.3	2	1
3255	3084	1489	2	3	507.5	181	233.1	2	1
3256	3084	1489	1	3	622.8	240	379.4	2	1
3257	3084	1489	1	3	734.6	243	453.8	2	1
3259	3084	1489	1	3	515.4	248	324.4	2	1
3260	3084	1489	1	3	339.5	256	220.7	2	1
3261	3084	1489	1	3	515	263	343.5	2	1
3262	3092	3056	2	3	464.4	157	184.6	2	1
3263	3092	3056	2	3	305.3	172	133.6	2	1
3264	3092	3056	2	3	688.9	158	275.9	2	1
3265	3092	3056	2	3		170		2	1
3266	3092	3056	2	3	236.8	179	107.8	2	1
3267	3092	3056	2	3	288	195	142.3	2	1
3268	3092	3056	2	3	621.9	156	245.6	2	1
3269	3092	3056	1	3	549.2	226	315	2	1
3270	3092	3056	1	3		258		2	1
3271	3092	3056	1	3	379.7	204	196.4	2	1
3272	3092	3056	1	3	367.6	263	245.4	2	1
3273	3092	3056	1	3	362.8	248	228.2	2	1
3274	1339	3085	2	3	778.5	165	325.2	2	1
3275	1339	3085	2	3	691.7	164	288.6	2	1
3276	1339	3085	2	3	991.3	157	396	2	1
3277	1339	3085	2	3	927.6	172	405.9	2	1
3278	1339	3085	2	3	756.5	187	359.1	2	1
3279	1339	3085	2	3	638.5	181	293	2	1
3280	1339	3085	2	3	715.7	165	299.7	2	1
3281	1339	3085	1	3	350.3	272	241.8	2	1
3282	1339	3085	1	3	675.3	262	448.8	2	1
3283	1339	3085	1	3	589.5	247	370.2	2	1
3284	1408	3063	2	3	387.8	169	165.9	2	1
3285	1408	3063	2	3	1002.5	172	436.6	2	1
3286	1408	3063	2	3	582.1	182	268.9	2	1
3287	1408	3063	2	3	700.3	178	315.7	2	1
3288	1408	3063	2	3	717.7	205	373.4	2	1
3289	1408	3063	2	3	567.8	177	254.8	2	1
3290	1408	3063	1	3	696.9	270	477.9	2	1
3291	1408	3063	1	3	756	289	554.2	2	1
3292	1408	3063	1	3	700.3	281	499.8	2	1
3293	1408	3063	1	3	385.2	321	314.2	2	1
3294	1408	3063	1	3	445.6	279	315.5	2	1
3380	3059	1420	2	3	730.2	171	316.9	2	1
3381	3059	1420	2	3	591.3	171	256.9	2	1
3382	3059	1420	2	3	396.1	181	182.4	2	1
3383	3059	1420	1	3	329.3	263	219.8	2	1
3384	3059	1420	1	3	589.5	281	420.1	2	1
3385	3059	1420	1	3	598.5	264	401	2	1
3386	3059	1420	1	3	720.6	240	438.2	2	1
3387	3059	1420	1	3	427.9	277	300.8	2	1
3388	3059	1420	1	3	667.4	247	418.1	2	1
3389	3059	1420	1	3	557.4	262	371.2	2	1
3390	3059	1420	1	3	1042.2	236	623.8	2	1
3391	3059	1420	1	3	680	256	442.2	2	1
3392	3067	1481	2	3	707	170	304.7	2	1
3393	3067	1481	2	3	802	188	382.3	2	1
3394	3067	1481	2	3	567.8	196	283	2	1
3395	3067	1481	2	3	880.7	177	396.5	2	1
3396	3067	1481	2	3	568.7	181	261.2	2	1
3397	3067	1481	2	3	861.2	169	369	2	1
3398	3067	1481	1	3	459.2	291	338.7	2	1
3399	3067	1481	1	3	455.6	308	356.6	2	1
3400	3067	1481	1	3	600.8	259	394.3	2	1
3401	3067	1481	1	3	584.7	250	370.4	2	1
3402	3067	1481	1	3	558.3	275	389.9	2	1
3403	3067	1481	1	3	545.7	259	358.5	2	1
3404	3067	1481	1	3	581.2	207	306	2	1
31173414	1468	1477	1	3	1098.8	245	682.7	2	1
31233416	1429	1401	1	3	1234.6	219	685.6	2	1
31373413	1486	1466	1	3	658.5	260	433.9	2	1
32503415	3084	1489	2	3	785.5	166	331.4	2	1
32583417	3084	1489	1	3	889.7	228	514.4	2	1
3439	31173414	3214	2	4	591.8	188	282.1	2	1
3440	31173414	3214	2	4	644.1	149	243.2	2	1
3441	31173414	3214	1	4	317.4	259	208.8	2	1
3442	31173414	3214	1	4	564.3	280	400.8	2	1
3443	31173414	3214	1	4	449.6	285	325.7	2	1
3444	31173414	3214	1	4	627.3	246	392.3	2	1
3445	31173414	3214	1	4	600.8	238	362.9	2	1
3446	31173414	3214	1	4	685.1	257	447.3	2	1
3447	31173414	3214	1	4	648.7	222	365.2	2	1
3448	3209	3118	2	4	355.5	182	164	2	1
3449	3209	3118	2	4	798	169	342.7	2	1
3450	3209	3118	2	4	401.4	156	158.5	2	1
3451	3209	3118	2	4	911.1	158	366.3	2	1
3452	3209	3118	2	4	561.7	165	235.5	2	1
3453	3209	3118	2	4	732.6	184	341.8	2	1
3454	3209	3118	1	4	785	233	464.6	2	1
3455	3209	3118	1	4	391.8	243	242	2	1
3456	3209	3118	1	4	713.8	285	516	2	1
3457	3209	3118	1	4	486.7	291	359.9	2	1
3458	3209	3118	1	4	618.8	289	453.9	2	1
3459	3160	3228	2	4	474.4	192	230.9	2	1
3460	3160	3228	2	4	418.7	204	216.4	2	1
3462	3160	3228	2	4	597.2	196	296.5	2	1
3463	3160	3228	2	4	295	182	136.4	2	1
3464	3160	3228	2	4	487.1	182	224.5	2	1
3465	3160	3228	1	4	637.7	274	443.5	2	1
3466	3160	3228	1	4	443.2	224	252	2	1
3467	3160	3228	1	4	575.6	254	371.7	2	1
3469	3160	3228	1	4	942.9	256	611.7	2	1
3470	3160	3228	1	4	437.9	267	296.9	2	1
3471	3139	3157	2	4	637.2	177	286.9	2	1
3472	3139	3157	2	4	898.3	172	393.1	2	1
3473	3139	3157	2	4	563.9	161	230.7	2	1
3474	3139	3157	1	4	576.5	241	352.9	2	1
3475	3139	3157	1	4	427.5	254	275.4	2	1
3476	3139	3157	1	4	759.5	232	447.2	2	1
3477	3139	3157	1	4	522.5	227	301.6	2	1
3478	31373413	3154	2	4	881.7	175	390.7	2	1
3479	31373413	3154	2	4	476	177	213.6	2	1
3480	31373413	3154	1	4	791.5	235	471.6	2	1
3481	31373413	3154	1	4	482	251	307.1	2	1
3482	3282	3253	2	4	1142.4	155	450	2	1
3483	3282	3253	2	4	732.2	171	317	2	1
3484	3282	3253	2	4	607.5	179	276.6	2	1
3485	3282	3253	2	4	978.1	165	410.6	2	1
3486	3282	3253	1	4		270		2	1
3487	3282	3253	1	4	978.7	231	574.8	2	1
3488	3282	3253	1	4	993	230	580.7	2	1
3489	3282	3253	1	4	479.2	267	324.5	2	1
3490	3282	3253	1	4	475.6	260	313.6	2	1
3491	3282	3253	1	4	351.8	245	218.4	2	1
3492	3237	3264	2	4	881.2	183	409.3	2	1
3493	3237	3264	2	4	982	185	461.1	2	1
3494	3237	3264	2	4	1182	178	534	2	1
3495	3237	3264	2	4	796.5	172	347.7	2	1
3496	3237	3264	1	4	540.5	284	389.9	2	1
3497	3237	3264	1	4	483.6	266	326.7	2	1
3498	3237	3264	1	4	572.6	243	352.6	2	1
3499	3237	3264	1	4	521.3	244	323.3	2	1
3500	3237	3264	1	4	935.2	255	605.3	2	1
3502	3221	3243	2	4	624.6	225	356.4	2	1
3503	3221	3243	2	4	739.4	204	383.6	2	1
3504	3221	3243	2	4	626.9	167	265.1	2	1
3505	3221	3243	2	4	605.7	205	315.5	2	1
3506	3221	3243	2	4	584.3	202	299.6	2	1
3507	3221	3243	1	4	362.8	299	275.4	2	1
3508	3221	3243	1	4	379.3	305	293.8	2	1
3509	3221	3243	1	4	358.1	306	278.5	2	1
3510	3222	3241	1	4	512.5	268	348.6	2	1
3511	3222	3241	1	4	430.2	281	306.6	2	1
3512	3122	3277	2	4	654.3	187	310.6	2	1
3513	3122	3277	2	4	948.4	188	451.6	2	1
3514	3122	3277	2	4	370.2	173	162.9	2	1
3515	3122	3277	2	4	704.6	170	304.4	2	1
3516	3122	3277	2	4	573	190	276.9	2	1
3517	3122	3277	1	4	743.8	233	440.2	2	1
3518	3122	3277	1	4	549.2	248	346	2	1
3519	3122	3277	1	4	588.2	234	349.9	2	1
3520	3122	3277	1	4	605.3	264	405.3	2	1
3521	3122	3277	1	4	377.5	242	232.1	2	1
3567	3269	3285	2	4	624.6	173	274.9	2	1
3568	3269	3285	2	4	828.6	170	358	2	1
3569	3269	3285	2	4	732.2	179	332.3	2	1
3570	3269	3285	2	4	582.1	177	261.5	2	1
3571	3269	3285	2	4	495.4	166	208.2	2	1
3572	3269	3285	1	4		310		2	1
3573	3269	3285	1	4	523.3	275	365.8	2	1
3574	3269	3285	1	4	405.7	324	334	2	1
3575	3291	3116	2	4	944	179	429.4	2	1
3577	3291	3116	2	4	1158	164	480.8	2	1
3578	3291	3116	1	4	1167	249	738.7	2	1
3579	3291	3116	1	4	1149	247	720.9	2	1
3580	3292	3113	1	4	810	296	609	2	1
3581	3292	3113	2	4	1186.8	181	545.8	2	1
3582	3292	3113	2	4	787.5	179	358.6	2	1
3583	3292	3113	2	4	756	201	385.3	2	1
3584	3292	3113	2	4	941.3	192	459.6	2	1
3598	32583417	3131	2	4	856	186	404.6	2	1
3599	32583417	3131	2	4	451.6	174	199.7	2	1
3600	32583417	3131	2	4	649.7	196	322.5	2	1
3601	32583417	3131	2	4	640.8	157	255	2	1
3602	32583417	3131	2	4	809.5	164	337.4	2	1
3603	32583417	3131	1	4	626.4	251	399.1	2	1
3604	32583417	3131	1	4	662.7	256	431	2	1
3605	32583417	3131	1	4	535.3	280	380.4	2	1
3606	32583417	3131	1	4	490.8	286	356.1	2	1
3607	32583417	3131	1	4	682.8	263	455.1	2	1
3630	3390	3206	2	4	720.6	198	362.5	2	1
3631	3390	3206	2	4	1314.7	162	539.3	2	1
3632	3390	3206	2	4	1338.8	171	580.4	2	1
3633	3390	3206	1	4	811.6	312	643.5	2	1
3634	3390	3206	1	4	594	301	454.4	2	1
3635	3390	3206	1	4	796	251	507.5	2	1
3636	3249	3395	2	4	733.1	161	300.3	2	1
3637	3249	3395	2	4	1156.8	181	530.3	2	1
3638	3249	3395	2	4	1010.5	158	405.2	2	1
3639	3249	3395	2	4	1060.3	146	393.5	2	1
3640	3249	3395	2	4	1251.3	152	484	2	1
3641	3249	3395	2	4	1504	170	650.5	2	1
3642	3249	3395	2	4	1196.4	169	512	2	1
3643	3249	3395	2	4	802.5	140	284.8	2	1
3644	3249	3395	2	4	594	164	247.6	2	1
3645	3249	3395	1	4	671.6	221	376	2	1
3646	3249	3395	1	4	637.7	229	370.9	2	1
3647	3249	3395	1	4	488.8	298	369.2	2	1
3648	3249	3395	1	4	557	247	349.2	2	1
3649	3249	3395	1	4	729.3	251	464.6	2	1
34613650	3160	3228	2	4	651.1	183	302.1	2	1
34683777	3160	3228	1	4	835.9	264	559.2	2	1
35013775	3221	3243	2	4	1029.2	155	403.8	2	1
357638000000	3291	3116	2	4	1282.4	177	577.4	2	1
3721	3500	3598	2	5	911.6	151		2	1
3851	3469	3482	2	5	885.5	184	413.1	2	1
3852	3469	3482	2	5	708	186	333.9	2	1
3853	3469	3482	2	5	685.1	180	312.3	2	1
3855	3469	3482	1	5	892.4	283	640.1	2	1
3856	3469	3482	1	5	991.9	260	654	2	1
3857	3469	3482	1	5	1075.5	249	678.6	2	1
3858	3469	3482	1	5	660.4	250	419	2	1
3859	3469	3482	1	5	926	246	577.2	2	1
3860	3469	3482	1	5	1091.8	282	780.4	2	1
3861	3469	3482	1	5	861.2	249	545.1	2	1
3862	3446	3494	2	5	784.5	174	346.9	2	1
3863	3446	3494	2	5	887.6	182	410	2	1
3864	3446	3494	2	5	874.8	162	360.6	2	1
3865	3446	3494	2	5	840	176	374.8	2	1
3866	3446	3494	2	5	507.5	190	244.7	2	1
3867	3446	3494	2	5	703.2	158	282	2	1
3868	3446	3494	1	5	771	252	493.9	2	1
3869	3446	3494	1	5	726.4	263	484.5	2	1
3870	3446	3494	1	5	847.8	213	458.7	2	1
3871	3446	3494	1	5	1108.8	260	732.2	2	1
3872	3446	3494	1	5	707.5	228	408.7	2	1
3873	3446	3494	1	5	703.6	245	438.3	2	1
3874	3454	35013775	2	5				2	1
3876	3454	35013775	2	5	908.4	160	369.4	2	1
3878	3454	35013775	2	5	1399.8	174	618.2	2	1
3879	3454	35013775	2	5	745.7	175	331.2	2	1
3883	3454	35013775	1	5	365.8	279	259.4	2	1
3884	3454	35013775	1	5	535.7	246	334.5	2	1
3885	3454	35013775	1	5	490.8	264	328.9	2	1
3886	3573	3472	2	5	357.3	164	148.7	2	1
3887	3573	3472	2	5	391.8	176	174.8	2	1
3888	3573	3472	2	5	547.9	164	228.1	2	1
3889	3573	3472	2	5	377.9	171	164.4	2	1
3890	3573	3472	2	5	515.8	159	208.7	2	1
3891	3573	3472	1	5	513.8	222	289	2	1
3892	3573	3472	1	5	381.9	260	251.6	2	1
3893	3573	3472	1	5	449.2	260	296.9	2	1
3894	3573	3472	1	5	377.5	241	230.7	2	1
3895	3573	3472	1	5	514.6	226	295.7	2	1
3896	3573	3472	1	5	434.4	240	264.8	2	1
3897	3573	3472	1	5	684.7	199	345.1	2	1
3898	3573	3472	1	5	311.1	196	154.4	2	1
3899	3573	3472	1	5	825	218	456.9	2	1
3900	3476	3513	2	5	586.4	192	285.4	2	1
3901	3476	3513	2	5	454.4	197	227.2	2	1
3902	3476	3513	2	5	1125.7	185	529.1	2	1
3903	3476	3513	2	5	921.2	161	376.4	2	1
3904	3476	3513	2	5	424.8	206	221.9	2	1
3905	3476	3513	2	5	735.5	199	371.1	2	1
3906	3476	3513	1	5	673	294	502.9	2	1
3907	3476	3513	1	5	831.2	265	559.1	2	1
3908	3476	3513	1	5	759	267	514.4	2	1
3909	3476	3513	1	5	604.8	308	472.5	2	1
3910	3476	3513	1	5	973.2	292	721.7	2	1
3911	3476	3513	1	5	384.1	303	295.4	2	1
3912	3488	3632	2	5	722	158	288.8	2	1
3913	3488	3632	2	5	925.5	165	386.6	2	1
3914	3488	3632	2	5	1541.8	166	648	2	1
3915	3488	3632	2	5	990.2	178	447.9	2	1
3916	3488	3632	1	5		253		2	1
3917	3488	3632	1	5	595.4	263	397.1	2	1
3918	3488	3632	1	5	519.6	249	328.6	2	1
3919	3488	3632	1	5	448.4	298	339.2	2	1
3920	3488	3632	1	5	983.6	229	572.7	2	1
3921	3500	3598	2	5	911.6	151	349.4	2	1
3922	3500	3598	2	5	608.4	176	272.1	2	1
3923	3500	3598	2	5	810	152	312.9	2	1
3924	3500	3598	2	5	825.5	142	296.7	2	1
3925	3500	3598	2	5	1042.2	146	385.7	2	1
3926	3500	3598	1	5	363.6	269	248.4	2	1
3927	3500	3598	1	5	568.2	266	384.2	2	1
3928	3500	3598	1	5	500.4	253	321.1	2	1
3929	3500	3598	1	5	656.2	270	449	2	1
3930	3578	34613650	2	5	812.6	179	369.2	2	1
3931	3578	34613650	2	5	995.2	191	481.9	2	1
3932	3578	34613650	2	5	1189.8	179	539.4	2	1
3933	3578	34613650	1	5	686.5	283	493.8	2	1
3934	3578	34613650	1	5	468.4	271	322.2	2	1
3935	3578	34613650	1	5				2	1
3936	3607	3451	2	5	1111.7	174	491.5	2	1
3937	3607	3451	2	5	1127.4	182	521.4	2	1
3938	3607	3451	2	5	1012.7	165	424.1	2	1
3939	3607	3451	2	5	605.7	152	234.3	2	1
3940	3607	3451	1	5	586.4	229	341.1	2	1
3941	3607	3451	1	5	626.4	268	426.7	2	1
3942	3607	3451	1	5	1045.6	197	521.8	2	1
3943	3607	3451	1	5	1009.3	217	555.4	2	1
3944	3607	3451	1	5	868.9	197	433.6	2	1
3945	3607	3451	1	5	996.8	213	539.9	2	1
3946	3607	3451	1	5	688.4	215	375.7	2	1
3947	3607	3451	1	5	551.8	232	324.6	2	1
3948	3607	3451	1	5	609.3	256	395.6	2	1
3949	3510	3568	2	5	659.5	146	243.7	2	1
3950	3510	3568	2	5	544	161	221.7	2	1
3951	3510	3568	2	5	564.8	156	223.6	2	1
3952	3510	3568	2	5	475.2	163	196.1	2	1
3953	3510	3568	2	5	473.2	159	190.7	2	1
3955	3510	3568	1	5	272.3	287	198.4	2	1
3956	3510	3568	1	5	483.2	247	302.4	2	1
3957	3510	3568	1	5		262		2	1
3958	3510	3568	1	5	660.9	204	342.2	2	1
3959	3510	3568	1	5	439.2	232	259.1	2	1
3960	3510	3568	1	5	601.7	228	348.5	2	1
3961	3510	3568	1	5		253		2	1
3962	3510	3568	1	5	403	260	266.3	2	1
3963	3520	3641	2	5	826.6	164	344.5	2	1
3964	3520	3641	2	5	733.6	176	327.7	2	1
3965	3520	3641	2	5	537.5	179	244.2	2	1
3966	3520	3641	2	5	496.7	152	191.6	2	1
3967	3520	3641	2	5	1087.2	176	484.5	2	1
3968	3520	3641	1	5	314.6	255	203.3	2	1
3969	3520	3641	1	5	694	267	471	2	1
3970	3520	3641	1	5	517.5	234	307.4	2	1
3971	3520	3641	1	5	366.5	287	266.8	2	1
3972	3520	3641	1	5	799	248	502.9	2	1
3973	3520	3641	1	5		273		2	1
3974	3520	3641	1	5	809	241	494	2	1
3975	3520	3641	1	5	380.4	253	244.3	2	1
3976	3520	3641	1	5	646.9	262	430.2	2	1
3977	3649	357638000000	2	5	1130.9	169	484.5	2	1
3978	3649	357638000000	2	5	1436.7	172	628.7	2	1
3979	3649	357638000000	2	5	1305.9	177	588	2	1
3980	3649	357638000000	2	5	1065.4	190	512.7	2	1
3981	3649	357638000000	2	5	983.6	186	463.4	2	1
3982	3649	357638000000	2	5	627.8	191	303.7	2	1
3983	3649	357638000000	1	5	520.8	257	340.3	2	1
3984	3649	357638000000	1	5	393.4	260	259.4	2	1
3985	3649	357638000000	1	5	822.4	270	564.4	2	1
3987	3649	357638000000	1	5	471.2	282	336.8	2	1
3988	3649	357638000000	1	5	424.8	306	329.9	2	1
3989	3649	357638000000	1	5	819.3	237	492	2	1
3990	3649	357638000000	1	5	695.9	296	523.5	2	1
5002	3635	4583	2	5	566.5	179	257.1	2	1
5003	3635	4583	2	5	762	158	306	2	1
5004	3635	4583	2	5	832.8	169	358.1	2	1
5005	3635	4583	1	5	888.1	237	534.2	2	1
5006	3635	4583	1	5	811.1	228	470.2	2	1
5007	3635	4583	1	5	1125.7	252	720.6	2	1
5009	3635	4583	1	5	735.5	239	445.8	2	1
5010	3635	4583	1	5	579.9	244	358.9	2	1
5011	3635	4583	1	5	611.6	257	399.2	2	1
38545001	3469	3482	2	5	950.1	178	428.7	2	1
38755013	3454	35013775	2	5	879.6	184	410.3	2	1
38775012	3454	35013775	2	5	1104.1	172	480.9	2	1
38805014	3454	35013775	2	5	889.7	191	432.2	2	1
38815015	3454	35013775	1	5	650.6	290	478.9	2	1
38825016	3454	35013775	1	5	680	241	415.6	2	1
39545017	3510	3568	2	5	676.7	153	262.8	2	1
39865040	3649	357638000000	1	5	676.7	288	495	2	1
50085052	3635	4583	1	5	1043.9	234	620	2	1
5053	3942	3863	2	6	774.5	187	368	2	1
5054	3942	3863	2	6	752.5	173	329.7	2	1
5055	3942	3863	2	6	670.2	165	280.7	2	1
5056	3942	3863	2	6	896.1	152	344.8	2	1
5057	3942	3863	2	6	1093.6	159	440.8	2	1
5058	3942	3863	2	6	1378.4	167	584.9	2	1
5059	3942	3863	1	6	973.7	254	628.2	2	1
5060	3942	3863	1	6	591.8	278	418.1	2	1
5061	3942	3863	1	6	451.6	240	274.6	2	1
5062	3942	3863	1	6	428.3	254	275.7	2	1
5063	3942	3863	1	6	420.2	207	221.2	2	1
5064	3942	3863	1	6	873.7	238	527.8	2	1
5065	3897	3878	2	6	873.7	186	413.4	2	1
5066	3897	3878	2	6	827.1	193	405.2	2	1
5067	3897	3878	2	6	878	174	388.2	2	1
5068	3897	3878	2	6	811.6	177	365.4	2	1
5069	3897	3878	2	6	656.2	180	299.1	2	1
5070	3897	3878	1	6	490.8	279	347.6	2	1
5071	3897	3878	1	6	464.8	293	345.2	2	1
5072	3897	3878	1	6		296		2	1
5073	3897	3878	1	6	694.5	260	459	2	1
5074	3897	3878	1	6	341.2	276	239.4	2	1
5075	3897	3878	1	6	711.4	240	434.1	2	1
5076	3920	3932	2	6	1118.7	150	425.9	2	1
5077	3920	3932	2	6	846.2	172	368.6	2	1
5078	3920	3932	2	6	979.8	154	384	2	1
5079	3920	3932	2	6	963.3	187	457.2	2	1
5080	3920	3932	1	6	679.5	246	424.3	2	1
5081	3920	3932	1	6	1004.2	193	490.9	2	1
5082	3920	3932	1	6	939.6	233	556.6	2	1
5083	3920	3932	1	6	854.5	198	429.4	2	1
5084	3920	3932	1	6	1060.3	207	556	2	1
5085	3920	3932	1	6	1214.9	198	609.3	2	1
5086	3920	3932	1	6	752	232	442.4	2	1
5087	3871	3914	2	6	1034.8	164	430.8	2	1
5088	3871	3914	2	6	852.9	164	355.9	2	1
5089	3871	3914	2	6	827.1	152	319.5	2	1
5090	3871	3914	2	6	1487.3	157	593.4	2	1
5091	3871	3914	2	6	1250	162	515.3	2	1
5092	3871	3914	1	6	808	246	503.7	2	1
5093	3871	3914	1	6	784.5	253	503	2	1
5094	3871	3914	1	6	862.7	257	563.2	2	1
5095	3871	3914	1	6	770.5	257	503.4	2	1
5096	3871	3914	1	6	827.1	251	526.1	2	1
5097	38825016	3925	2	6	974.8	195	482.5	2	1
5098	38825016	3925	2	6	955	161	390.7	2	1
5100	38825016	3925	2	6	626.9	186	295.9	2	1
5101	38825016	3925	2	6	1066	153	412.9	2	1
5102	38825016	3925	2	6	817.3	174	360.5	2	1
5103	38825016	3925	2	6	894.5	159	360.1	2	1
5104	38825016	3925	1	6	792.5	227	457	2	1
5105	38825016	3925	1	6	1358.9	202	697.4	2	1
5106	38815015	3721	1	6	1312.8	226	753.1	2	1
5107	38815015	3721	1	6	1278.4	222	721	2	1
5108	38815015	3721	1	6	875.9	282	627.4	2	1
5109	38815015	3721	1	6	786	247	492.4	2	1
5110	3910	39545017	2	6	525	178	237.5	2	1
5111	3910	39545017	2	6	655.7	179	298.6	2	1
5112	3910	39545017	2	6	1059.8	153	411.5	2	1
5113	3910	39545017	1	6	669.7	252	429.1	2	1
5114	3910	39545017	1	6		203		2	1
5115	3910	39545017	1	6	710.4	256	460.9	2	1
5116	3910	39545017	1	6	844.7	257	550.1	2	1
5117	3910	39545017	1	6	703.2	235	418.7	2	1
5118	3910	39545017	1	6	603.5	271	415.7	2	1
5119	3860	3978	2	6	1343.2	149	508	2	1
5120	3860	3978	2	6	1178.4	158	471.4	2	1
5121	3860	3978	2	6	1585.5	160	643.9	2	1
5122	3860	3978	2	6	596.3	191	289.7	2	1
5123	3860	3978	2	6	1049	157	419.1	2	1
5124	3860	3978	2	6	687.9	177	308.4	2	1
5125	3860	3978	1	6	689.3	249	436.4	2	1
5126	3860	3978	1	6	592.7	263	395	2	1
5127	3860	3978	1	6	779	257	508.9	2	1
5128	3860	3978	1	6	905.2	273	627.7	2	1
5129	3860	3978	1	6	638.9	239	387.3	2	1
5130	3958	3937	2	6	1017.3	167	432.2	2	1
5131	3958	3937	2	6	739.9	161	301.6	2	1
5132	3958	3937	2	6	690.7	157	275.2	2	1
5133	3958	3937	2	6	584.7	167	247.8	2	1
5134	3958	3937	2	6	1421.3	169	611.1	2	1
5135	3958	3937	2	6	472	195	233.6	2	1
5136	3958	3937	2	6	1217.3	160	495	2	1
5137	3958	3937	2	6	646.4	173	284.5	2	1
5138	3958	3937	1	6	688.4	244	425.6	2	1
5139	3958	3937	1	6	536.2	277	377	2	1
5140	3958	3937	1	6	822.4	269	561.9	2	1
5141	3958	3937	1	6	637.7	309	500.4	2	1
5143	3972	3888	2	6	720.6	156	286	2	1
5144	3972	3888	2	6	744.2	157	296.9	2	1
5145	3972	3888	2	6	586	168	250.2	2	1
5146	3972	3888	2	6	603.9	173	265.5	2	1
5147	3972	3888	2	6	751.5	156	297.9	2	1
5148	3972	3888	2	6	706.5	160	286.6	2	1
5149	3972	3888	1	6	483.6	233	286	2	1
5150	3972	3888	1	6	797.5	203	411.7	2	1
5151	3972	3888	1	6	744.7	269	508.8	2	1
5152	3972	3888	1	6	724.4	232	427.3	2	1
5153	3972	3888	1	6	947.3	206	494.3	2	1
5154	3972	3888	1	6	642.2	242	395.1	2	1
5155	3972	3888	1	6	663.7	235	395.9	2	1
5157	3989	3903	2	6	1367.3	165	574	2	1
5158	3989	3903	2	6	1261.1	163	521.7	2	1
5159	3989	3903	2	6	1190.4	162	490.1	2	1
5160	3989	3903	2	6	814.7	162	334.6	2	1
5161	3989	3903	1	6	938.5	284	676	2	1
5162	3989	3903	1	6	609.3	266	411.1	2	1
5163	3989	3903	1	6	915.9	197	457.9	2	1
5164	3989	3903	1	6	964.4	272	666.3	2	1
5165	3989	3903	1	6	561.7	267	380.1	2	1
5166	3989	3903	1	6	838.5	219	465.6	2	1
5167	5007	38545001	2	6	532.9	175	237	2	1
5168	5007	38545001	2	6	876.9	172	382.8	2	1
5169	5007	38545001	2	6	468.8	180	214.7	2	1
5170	50085052	3851	2	6	1234.6	190	594.8	2	1
5171	50085052	3851	2	6	1058.6	181	486.9	2	1
5172	50085052	3851	2	6	1392.7	174	614.3	2	1
5173	5007	38545001	1	6	542.2	286	393.9	2	1
5174	5007	38545001	1	6	812.1	237	488.1	2	1
5175	5007	38545001	1	6	980.9	254	632.8	2	1
5176	5007	38545001	1	6	438.8	278	309.2	2	1
5177	5007	38545001	1	6		267		2	1
5178	5007	38545001	1	6	430.6	272	297.3	2	1
5179	5007	38545001	1	6	1264.2	257	824.6	2	1
5180	5007	38545001	1	6	1081.9	232	637.6	2	1
5181	5007	38545001	1	6	705.1	251	448.5	2	1
5182	5007	38545001	1	6	905.2	263	605.2	2	1
5183	3929	5004	2	6	1009.9	153	391.2	2	1
5184	3929	5004	2	6	1025.2	164	426.2	2	1
5185	3929	5004	2	6	680	164	282.4	2	1
5186	3929	5004	1	6	636.8	290	469	2	1
5187	3929	5004	1	6	999.1	214	542.7	2	1
5188	3929	5004	1	6	839.5	246	525	2	1
5189	3929	5004	1	6	691.2	294	515.4	2	1
5190	3929	5004	1	6	877.5	249	554.1	2	1
5191	3929	5004	1	6	769	248	484.1	2	1
5192	3929	5004	1	6	929.2	218	513.2	2	1
5196	3933	3967	2	6	535.7	195	264.9	2	1
5197	3933	3967	2	6	803	197	401.9	2	1
5198	3933	3967	2	6	999.7	193	489.7	2	1
5199	3933	3967	2	6	1203	183	560	2	1
5200	3933	3967	2	6	596.3	192	290	2	1
5201	3933	3967	2	6	989.7	171	430	2	1
5202	3933	3967	2	6	727.3	186	343.7	2	1
5203	3933	3967	1	6	562.6	307	438.1	2	1
5204	3933	3967	1	6	834.3	283	598.9	2	1
5205	3933	3967	1	6	360.3	304	277.6	2	1
5206	3933	3967	1	6	793	275	553.1	2	1
50995228	38825016	3925	2	6	1134.6	157	451.5	2	1
51425226	3972	3888	2	6	804.5	155	316.5	2	1
51565227	3989	3903	2	6	1394	158	559	2	1
5232	5204	5134	2	7	1204.8	182	556.5	3	1
5233	5204	5134	2	7	1074.9	201	548.9	3	1
5234	5204	5134	2	7	1679.5	195	829.5	3	1
5235	5204	5134	1	7	1032	298	780	3	1
5236	5204	5134	1	7	718.1	286	520.9	3	1
5237	5204	5134	1	7	436.3	366	405.8	3	1
5239	5204	5134	1	7	680	308	531.2	3	1
5240	5204	5134	1	7	767	292	568.1	3	1
5241	5204	5134	1	7	577.8	310	455.2	3	1
5242	5204	5134	1	7	878	321	714.5	3	1
5243	5204	5134	1	7	313.6	307	244.3	3	1
5252	5059	5121	2	7	1184.4	171	515.3	3	1
5253	5059	5121	2	7	1321.7	193	646.8	3	1
5254	5059	5121	2	7	564.8	192	275.5	3	1
5255	5059	5121	2	7	1401.8	201	714.4	3	1
5256	5059	5121	2	7	1680.9	179	762	3	1
5257	5059	5121	1	7	737	287	536.9	3	1
5258	5059	5121	1	7	724.9	306	562.6	3	1
5259	5059	5121	1	7	1321.7	305	1021.8	3	1
5260	5059	5121	1	7	724.9	275	506.7	3	1
5261	5179	51425226	2	7	808	187	384.3	3	1
5262	5180	5147	2	7	738.4	178	334.4	3	1
5263	5180	5147	2	7	719.6	186	339.7	3	1
5264	5180	5147	2	7	762	183	354.3	3	1
5265	5179	51425226	1	7	276.7	346	242.8	3	1
5266	5179	51425226	1	7	478.8	334	406.1	3	1
5267	5179	51425226	1	7	982.5	301	749.6	3	1
5268	5179	51425226	1	7	454	294	339	3	1
5270	5179	51425226	1	7	671.1	335	570	3	1
5271	5180	5147	1	7				3	1
5272	5180	5147	1	7				3	1
5273	5180	5147	1	7				3	1
5274	5180	5147	1	7				3	1
5275	5180	5147	1	7				3	1
5292	5140	5172	2	7	1058.6	187	503.5	3	1
5293	5140	5172	2	7	999.1	184	467.6	3	1
5294	5140	5172	2	7	972.6	201	495.7	3	1
5297	5140	5172	1	7	631.8	247	396.7	3	1
5305	5150	5057	1	7	648.3	264	434.4	3	1
5306	5150	5057	1	7	706.5	277	497.5	3	1
5307	5150	5057	2	7				3	1
5308	5150	5057	2	7				3	1
5309	5150	5057	2	7				3	1
5310	5150	5057	2	7				3	1
5311	5150	5057	2	7				3	1
5312	5150	5057	2	7				3	1
5313	5150	5057	2	7	522.9	156	207.3	3	1
5314	5153	5058	2	7	388.1	164	161.2	3	1
5315	5150	5057	2	7	972.6	162	399.9	3	1
5316	5153	5058	1	7	813.7	271	560.5	3	1
5318	5073	5090	2	7	1476.7	173	646.9	3	1
5319	5073	5090	2	7	1484.7	192	722	3	1
5320	5073	5090	2	7	1381.6	170	597.5	3	1
5321	5073	5090	2	7	851.4	196	424.4	3	1
5322	5073	5090	1	7	425.6	275	297.5	3	1
5323	5073	5090	1	7	480.8	327	398.8	3	1
5324	5073	5090	1	7	207.3	271	142.7	3	1
5325	5073	5090	1	7	914.8	239	554	3	1
5326	5161	50995228	2	7	1420.6	167	600.7	3	1
5327	5161	50995228	2	7	1912.5	176	852.4	3	1
5329	5161	50995228	1	7	1104.7	249	698.1	3	1
5330	5161	50995228	1	7	786	296	591.3	3	1
5331	5161	50995228	1	7	500.4	260	330.5	3	1
5332	5161	50995228	1	7	446.4	262	296.6	3	1
5333	5161	50995228	1	7	817.3	268	555.1	3	1
5334	5085	5112	2	7	1358.2	167	577.1	3	1
5337	5085	5112	2	7	1260.5	165	526.6	3	1
5338	5085	5112	2	7	450.4	146	166.4	3	1
5341	5085	5112	2	7	757.5	163	314.2	3	1
5342	5085	5112	1	7	1397.9	220	781.3	3	1
5343	5085	5112	1	7	941.3	229	546.1	3	1
5344	5085	5112	1	7	830.7	226	476.5	3	1
5348	5116	5184	2	7	949	165	397.9	3	1
5349	5116	5184	2	7	1053	174	464.5	3	1
5350	5116	5184	2	7	1700.2	149	642.1	3	1
5352	5116	5184	2	7	336.7	193	164.6	3	1
5353	5116	5184	1	7	641.3	241	392.6	3	1
5355	5116	5184	1	7	708.5	253	455.3	3	1
5356	5116	5184	1	7	617	285	445.7	3	1
5357	5116	5184	1	7	520.8	288	380.7	3	1
5358	5115	5183	1	7	621	248	390.9	3	1
5359	5115	5183	1	7	818.8	237	493	3	1
5373	5094	51565227	2	7	1384.9	180	633.4	3	1
5375	5094	51565227	2	7	1940.1	151	741.6	3	1
5376	5094	51565227	2	7	680.9	160	276.2	3	1
5377	5094	51565227	2	7	1176.6	168	501.1	3	1
5378	5094	51565227	2	7	1967	178	888.7	3	1
5380	5094	51565227	1	7	127.8	255	82.7	3	1
5381	5094	51565227	1	7	177.5	273	123	3	1
5387	5192	5199	2	7	1613.1	171	698.5	3	1
5388	5192	5199	2	7	1016.1	190	489	3	1
5389	5192	5199	2	7	1720.3	190	831.4	3	1
5390	5192	5199	2	7	1169.4	187	555.6	3	1
5391	5192	5199	2	7	917.5	186	432.7	3	1
5393	5192	5199	2	7	1284.3	174	567.2	3	1
5394	5192	5199	2	7	728.8	181	335.2	3	1
5395	5192	5199	2	7	906.8	200	459.9	3	1
5396	5192	5199	1	7	1008.8	266	680	3	1
5397	5192	5199	1	7	873.7	264	584.6	3	1
5398	5192	5199	1	7	966	238	583.1	3	1
5405	5105	5076	2	7	421.4	185	197.9	3	1
5406	5105	5076	2	7	911.1	149	345	3	1
5407	5105	5076	2	7	862.7	174	380.1	3	1
5408	5105	5076	2	7	956.1	166	402.4	3	1
5409	5105	5076	2	7		162		3	1
5411	5105	5076	2	7	563	127	181.5	3	1
5412	5105	5076	2	7	717.2	174	316	3	1
5413	5105	5076	1	7		212		3	1
5414	5105	5076	1	7	582.5	260	385	3	1
5415	5128	5065	2	7	1587.6	189	762.4	3	1
5417	5128	5065	2	7	694	175	308.3	3	1
5418	5128	5065	1	7	786	282	563.4	3	1
5419	5128	5065	2	7	1030.3	165	432.5	3	1
5421	5128	5065	2	7		194		3	1
5422	5128	5065	1	7		282		3	1
52315371	5204	5134	2	7	1544.5	183	717.4	3	1
52695372	5179	51425226	1	7	287.3	320	233.2	3	1
52955400	5140	5172	1	7	894.5	293	665.2	3	1
52965402	5140	5172	1	7	655.3	286	475	3	1
53285424	5161	50995228	1	7	1164	282	833.7	3	1
53355429	5085	5112	2	7	1302.7	118	391.5	3	1
53395447	5085	5112	2	7	1436	147	534.3	3	1
53455432	5085	5112	1	7	952.8	239	577	3	1
53465433	5085	5112	1	7	1194.6	198	599.1	3	1
53475434	5085	5112	1	7	1231.5	200	625.2	3	1
53545436	5116	5184	1	7	554.8	272	382.5	3	1
53795439	5094	51565227	1	7	108.8	239	66	3	1
53825440	5094	51565227	1	7	258.7	245	161.1	3	1
53995451	5192	5199	1	7	1250	264	838.2	3	1
54205445	5128	5065	1	7	703.6	297	529.7	3	1
54235448	5128	5065	1	7	1016.1	269	692.7	3	1
531754000000	5153	5058	1	7	1207.5	279	855.7	3	1
533654000000	5085	5112	2	7	1760.2	142	635.3	3	1
5456	531754000000	5261	2	8	1403.1	191	678.8	3	1
5457	531754000000	5261	2	8	931.3	194	459.1	3	1
5458	531754000000	5261	2	8	1450.7	181	666.4	3	1
5459	531754000000	5261	1	8	515	311	407	3	1
5460	531754000000	5261	1	8	298.7	320	242.3	3	1
5461	531754000000	5261	1	8		300		3	1
5462	531754000000	5261	1	8		288		3	1
5463	531754000000	5261	1	8		278		3	1
5464	531754000000	5261	1	8		326		3	1
5465	5316	5264	2	8	909.5	170	392	3	1
5466	5316	5264	2	8	1815.2	162	748.2	3	1
5467	5316	5264	2	8		196		3	1
5468	5316	5264	2	8		176		3	1
5469	5316	5264	2	8	845.7	167	358	3	1
5470	5316	5264	2	8	465.6	179	211.5	3	1
5471	5316	5264	1	8	810	253	519.3	3	1
5472	5316	5264	1	8	781	277	549.9	3	1
5473	5316	5264	1	8	385.9	238	233.3	3	1
5474	5316	5264	1	8		268		3	1
5475	5316	5264	1	8	397.6	221	222.8	3	1
5476	5316	5264	1	8	256.8	255	166.3	3	1
5477	52955400	5234	2	8	664.6	177	297.9	3	1
5479	52955400	5234	2	8	1108.8	185	520.1	3	1
5480	52955400	5234	2	8	726.4	178	328.9	3	1
5481	52955400	5234	2	8	456.4	173	200.4	3	1
5482	52955400	5234	2	8	949	184	443.7	3	1
5483	52955400	5234	1	8	875.3	337	747.8	3	1
5484	52955400	5234	1	8	504.6	280	359.1	3	1
5485	52955400	5234	1	8		345		3	1
5486	52955400	5234	1	8		319		3	1
5487	52955400	5234	1	8	794.5	301	607	3	1
5488	5267	5292	2	8	755	179	343.4	3	1
5489	5267	5292	2	8	793.5	165	333.1	3	1
5490	5267	5292	2	8	1235.8	174	545.8	3	1
5491	5267	5292	2	8	579.1	169	248.7	3	1
5492	5267	5292	2	8	503.3	184	234.8	3	1
5493	5267	5292	2	8	208.2	175	92.3	3	1
5494	5267	5292	2	8	1192.8	160	484.4	3	1
5495	5267	5292	2	8		165		3	1
5496	5267	5292	2	8	459.6	168	195.7	3	1
5497	5267	5292	1	8	854	262	567	3	1
5498	5267	5292	1	8	638.5	229	370.5	3	1
5499	5267	5292	1	8	783	243	482.1	3	1
5500	5267	5292	1	8	638.9	259	420.7	3	1
5503	5355	533654000000	2	8	447.2	174	198	3	1
5504	5355	533654000000	2	8	797.5	166	336	3	1
5505	5355	533654000000	2	8	534.6	154	208.4	3	1
5506	5355	533654000000	2	8	1092.4	167	464.2	3	1
5507	5355	533654000000	2	8	1448	165	607.1	3	1
5508	5355	533654000000	2	8		248		3	1
5509	5355	533654000000	1	8	758	181	347.8	3	1
5510	5355	533654000000	1	8	387.8	250	246.1	3	1
5511	5355	533654000000	1	8	491.7	216	269.1	3	1
5513	5355	533654000000	1	8	998.5	205	518.5	3	1
5515	5355	533654000000	1	8	944	248	594.7	3	1
5516	5355	533654000000	1	8	638	237	384.4	3	1
5517	5235	5389	2	8	1416.7	185	663.8	3	1
5520	5235	5389	1	8		294		3	1
5521	5235	5389	1	8	171.8	298	130.1	3	1
5523	53285424	5378	2	8	1546.6	179	701.1	3	1
5524	53285424	5378	2	8	1503.3	178	677.7	3	1
5525	53285424	5378	1	8	1365.4	246	853.9	3	1
5526	53285424	5378	1	8	806	265	541.7	3	1
5527	53285424	5378	1	8	114.3	254	73.5	3	1
5528	53285424	5378	1	8	306	298	231.1	3	1
5529	53285424	5378	1	8	152.7	291	112.9	3	1
5530	53285424	5378	1	8	122.3	278	86.3	3	1
5531	53285424	5378	1	8	527.5	304	406.5	3	1
5533	5242	5387	2	8	1176.6	172	514.9	3	1
5534	5242	5387	2	8	279.7	197	139.6	3	1
5535	5242	5387	2	8	143.3	170	61.7	3	1
5536	5242	5387	2	8	1685.9	194	829.3	3	1
5537	5242	5387	1	8	295	256	191.5	3	1
5539	5242	5387	1	8		268		3	1
5540	5242	5387	1	8		264		3	1
5541	5242	5387	1	8	102	273	70.6	3	1
5542	5242	5387	1	8		289		3	1
5544	5396	5349	2	8	883.9	163	366.6	3	1
5545	5396	5349	2	8	203.7	164	84.9	3	1
5546	5396	5349	2	8	382.6	177	172.1	3	1
5547	5396	5349	2	8	315.3	164	131.6	3	1
5548	5396	5349	2	8	657.6	169	282.1	3	1
5549	5396	5349	2	8	561.7	169	240.4	3	1
5550	5396	5349	1	8	380.8	201	193.9	3	1
5551	5396	5349	1	8	279.3	240	170.3	3	1
5552	5396	5349	1	8	940.7	194	462.7	3	1
5553	5396	5349	1	8		227		3	1
5554	5396	5349	1	8	603.5	199	305.4	3	1
5555	53995451	5350	2	8	474	155	186	3	1
5556	53995451	5350	2	8	710.4	153	275.2	3	1
5557	53995451	5350	2	8	1597.7	154	626.1	3	1
5558	53995451	5350	2	8	510.4	172	222.6	3	1
5559	53995451	5350	2	8	1118.1	154	437	3	1
5560	53995451	5350	2	8	794.5	153	309.3	3	1
5561	53995451	5350	1	8	469.6	231	275.6	3	1
5562	53995451	5350	1	8	770	224	437	3	1
5563	53995451	5350	1	8	1428.4	232	839.7	3	1
5564	53995451	5350	1	8	891.3	197	445.2	3	1
5565	53995451	5350	1	8	1208.7	201	616	3	1
5566	53995451	5350	1	8	648.7	210	345.1	3	1
5567	53825440	5319	2	8	390.7	165	164	3	1
5568	53825440	5319	2	8	231	203	118.9	3	1
5569	53825440	5319	2	8	695.9	174	307.3	3	1
5570	53825440	5319	2	8	560	174	247.6	3	1
5571	53825440	5319	2	8		148		3	1
5572	53825440	5319	2	8	553.5	185	259.3	3	1
5573	53825440	5319	1	8	72.1	258	47.2	3	1
5574	53825440	5319	1	8	668.3	289	489.9	3	1
5577	53825440	5319	1	8		296		3	1
5578	5259	5315	2	8	1250	159	505.1	3	1
5579	5259	5315	2	8	1206	177	541.2	3	1
5580	5259	5315	2	8	436.7	196	217.7	3	1
5581	5259	5315	2	8	603.9	171	262.7	3	1
5582	5259	5315	2	8	779	168	331.8	3	1
5584	5259	5315	2	8	502.1	220	279.8	3	1
5585	5259	5315	1	8	569.5	225	325.3	3	1
5586	5259	5315	1	8	560	271	384.9	3	1
5587	5259	5315	1	8	1126.8	233	667.5	3	1
5588	5259	5315	1	8		268		3	1
5589	5259	5315	1	8		272		3	1
5590	5259	5315	1	8	211.2	233	124.8	3	1
5591	5323	5419	2	8	1073.8	167	455.1	3	1
5592	5323	5419	2	8	810	180	370.9	3	1
5593	5323	5419	2	8	1172.4	186	554.1	3	1
5594	5323	5419	2	8	352.9	183	164.1	3	1
5597	5323	5419	1	8	377.5	318	305.1	3	1
5598	5323	5419	1	8	563	283	403.9	3	1
5599	5323	5419	1	8	198.7	284	143.1	3	1
5600	5323	5419	1	8	511.7	283	367.3	3	1
5601	5323	5419	1	8		291		3	1
5602	53475434	5406	2	8				3	1
5603	53475434	5406	2	8	289.3	182	133.8	3	1
5604	53475434	5406	2	8	617.4	154	241.3	3	1
5605	53475434	5406	1	8	328.6	236	197.2	3	1
5606	53475434	5406	1	8	514.2	266	347.1	3	1
5607	53475434	5406	1	8		231		3	1
5608	5325	5415	2	8	494.6	205	257.1	3	1
5609	5325	5415	2	8		187		3	1
5610	5325	5415	2	8	364.3	165	152.8	3	1
5611	5325	5415	2	8	388.1	179	175.9	3	1
5612	5325	5415	2	8	265.6	175	118.1	3	1
5613	5325	5415	2	8	370.9	167	156.8	3	1
5614	5325	5415	1	8		278		3	1
5615	5325	5415	1	8	432.9	272	298.6	3	1
5616	5325	5415	1	8		326		3	1
5617	5325	5415	1	8	346.8	274	241	3	1
5622	5342	5408	2	8	818.3	177	368	3	1
5623	5342	5408	2	8	636.8	151	244.4	3	1
5625	5342	5408	2	8	799.5	155	315.3	3	1
5626	5342	5408	2	8	605.7	163	250.6	3	1
5627	5342	5408	2	8	566.1	169	242.5	3	1
5628	5342	5408	2	8	908.4	160	369.4	3	1
5629	5342	5408	1	8	595.4	256	386.8	3	1
5630	5342	5408	1	8	588.2	247	369	3	1
5631	5342	5408	1	8	99.9	247	62.5	3	1
5632	5342	5408	1	8	498.3	244	308.4	3	1
5633	5342	5408	1	8	450.4	233	266.4	3	1
5634	5418	5255	2	8	799	179	362.6	3	1
5635	5418	5255	2	8	713.8	180	325.7	3	1
5636	5418	5255	2	8	466.4	185	219	3	1
5637	5418	5255	1	8	354	279	250.5	3	1
5639	5418	5255	1	8	216	290	159	3	1
5640	5418	5255	1	8		274		3	1
5641	5418	5255	1	8	363.6	295	272.2	3	1
5642	5418	5255	1	8	328.6	296	247.2	3	1
5643	5418	5255	1	8	427.1	253	274.5	3	1
5644	5414	5327	2	8	302	143	109.6	3	1
5645	5414	5327	2	8	1272.8	164	529.2	3	1
5646	5414	5327	2	8	2085.3	174	922	3	1
5647	5414	5327	2	8	1205.6	175	536.1	3	1
5648	5414	5327	1	8	172.4	302	131.9	3	1
5649	5414	5327	1	8	411.4	263	275	3	1
5650	5414	5327	1	8	330.7	268	224.8	3	1
5651	5414	5327	1	8	167.8	276	117.5	3	1
5652	5414	5327	1	8	357	283	256	3	1
54555653	531754000000	5261	2	8	1257.4	189	604.5	3	1
55015567	5267	5292	1	8	1333.7	230	779.3	3	1
55125656	5355	533654000000	1	8	879.6	202	451	3	1
55325658	53285424	5378	1	8	840	272	579.1	3	1
55385656	5242	5387	1	8	313.6	311	247.7	3	1
55435657	5242	5387	1	8		272		3	1
55965669	5323	5419	2	8	819.9	178	369.6	3	1
56185662	5325	5415	1	8		333		3	1
56245670	5342	5408	2	8	858.1	164	356.3	3	1
563857000000	5418	5255	1	8	691.7	242	425.5	3	1
5671	5598	5466	1	9				3	1
5672	5598	5466	1	9	236.8	292	175.4	3	1
5673	5598	5466	1	9	386.7	284	278.3	3	1
5674	5598	5466	1	9	482	279	341.6	3	1
5675	5598	5466	1	9	500.4	283	359.2	3	1
5676	5600	54555653	2	9	896.1	182	414.4	3	1
5678	5600	54555653	2	9		176		3	1
5679	5600	54555653	2	9		168		3	1
5680	5600	54555653	1	9	687.9	292	510.6	3	1
5681	5600	54555653	1	9	811.6	196	403.7	3	1
5682	5600	54555653	1	9	424.4	285	306.8	3	1
5683	5600	54555653	1	9		266		3	1
5684	5600	54555653	1	9	243.1	261	160.8	3	1
5685	563857000000	5490	2	9	625.5	182	289.6	3	1
5687	563857000000	5490	2	9	544.8	140	193.3	3	1
5688	563857000000	5490	2	9		177		3	1
5689	563857000000	5490	2	9	612.9	176	273.8	3	1
5690	563857000000	5490	1	9	637.2	244	395.3	3	1
5691	563857000000	5490	1	9	499.2	252	319.8	3	1
5692	563857000000	5490	1	9	352.6	258	230.5	3	1
5693	563857000000	5490	1	9	414.5	294	309.3	3	1
5694	563857000000	5490	1	9	627.3	181	287.5	3	1
5695	563857000000	5490	1	9	306.7	268	208.6	3	1
5696	563857000000	5490	1	9	579.1	219	321.3	3	1
5697	563857000000	5490	1	9	432.9	263	288.7	3	1
5698	563857000000	5489	2	9	1109.3	162	457.3	3	1
5699	563857000000	5489	2	9	1007.1	155	396.2	3	1
5700	563857000000	5489	2	9	1024.1	151	391.4	3	1
5701	563857000000	5489	1	9	516.3	229	299.5	3	1
5702	563857000000	5489	1	9	435.6	255	281.7	3	1
5703	563857000000	5489	1	9	656.7	245	408	3	1
5705	563857000000	5489	1	9	453.6	256	294.5	3	1
5706	563857000000	5489	1	9	382.3	272	263.5	3	1
5707	563857000000	5489	1	9	553.5	234	329	3	1
5708	563857000000	5489	1	9	439.6	216	240.8	3	1
5711	5515	5524	2	9	777.5	175	345.3	3	1
5712	5515	5524	2	9	793.5	185	372.6	3	1
5713	5515	5524	2	9	443.2	186	209.2	3	1
5714	5515	5524	2	9	865.8	203	445.7	3	1
5715	5515	5524	2	9	705.1	212	378.7	3	1
5716	5515	5524	1	9	750	293	557.8	3	1
5718	5515	5524	1	9	203.7	290	149.8	3	1
5719	5515	5524	1	9	184.8	330	154.6	3	1
5720	5515	5524	1	9	469.6	319	379.7	3	1
5721	5587	5479	2	9	959.4	204	496.8	3	1
5722	5587	5479	2	9	793.5	164	330.7	3	1
5723	5587	5479	2	9	615.2	190	296	3	1
5724	5587	5479	2	9	922.8	185	433.8	3	1
5725	5587	5479	2	9	789	190	380.5	3	1
5726	5587	5479	2	9	1026.3	214	556.4	3	1
5727	5587	5479	1	9	697.4	250	442.5	3	1
5728	5587	5479	1	9	437.1	303	336.6	3	1
5729	5587	5479	1	9	491.3	323	402.2	3	1
5730	5587	5479	1	9	201	284	144.8	3	1
5732	5629	5569	2	9	498.3	143	181.4	3	1
5733	5629	5569	2	9	309.7	157	123.7	3	1
5734	5629	5569	2	9		139		3	1
5735	5629	5569	2	9	718.6	142	258.6	3	1
5736	5629	5569	2	9	431.3	166	182	3	1
5737	5629	5569	1	9	632.3	235	376.5	3	1
5738	5629	5569	1	9		252		3	1
5739	5629	5569	1	9	632.3	220	352.4	3	1
5740	5483	5507	2	9	653.9	197	327.3	3	1
5741	5483	5507	2	9	621.9	173	272.8	3	1
5742	5483	5507	2	9	971.5	164	404.9	3	1
5743	5483	5507	2	9	690.7	184	321.9	3	1
5744	5483	5507	2	9	645.5	183	299.2	3	1
5745	5483	5507	2	9	871.1	169	373.2	3	1
5746	5483	5507	2	9	790	188	377	3	1
5747	5483	5507	2	9	384.5	200	195	3	1
5748	5483	5507	1	9	487.5	231	286.3	3	1
5749	5483	5507	1	9	674.9	263	451.2	3	1
5751	5483	5507	1	9	374.9	251	239.2	3	1
5752	5483	5507	1	9	612.9	242	377.1	3	1
5753	5513	5523	2	9	1572.6	156	622.7	3	1
5754	5513	5523	2	9	1411.5	162	581.8	3	1
5755	5513	5523	2	9	842.6	159	339.2	3	1
5756	5513	5523	2	9	1635.5	182	755.5	3	1
5757	5513	5523	2	9	1083.7	148	407.6	3	1
5758	5513	5523	2	9	1537	159	619.5	3	1
5759	5513	5523	1	9	638	200	323.2	3	1
5760	5513	5523	1	9	430.6	269	294.4	3	1
5761	5513	5523	1	9	555.2	270	380.5	3	1
5762	5513	5523	1	9	818.3	289	599.8	3	1
5763	5513	5523	1	9	1042.8	255	673.8	3	1
5764	5513	5523	1	9	938	238	566.6	3	1
5765	5513	5523	1	9	692.1	203	355.9	3	1
5766	5471	5536	2	9	295.3	180	134.8	3	1
5767	5471	5536	2	9	901.5	202	462.2	3	1
5768	5471	5536	2	9	811.6	180	371.6	3	1
5769	5471	5536	2	9	928.7	186	439.4	3	1
5770	5471	5536	2	9	723.9	209	384.4	3	1
5772	5471	5536	1	9	627.8	279	444.2	3	1
5773	5471	5536	1	9		237		3	1
5774	5471	5536	1	9	568.7	291	420	3	1
5775	5471	5536	1	9	578.2	269	395.4	3	1
5776	5471	5536	1	9	297	297	224	3	1
5777	5471	5536	1	9	1067.9	236	638.6	3	1
5778	5497	5544	2	9	572.6	182	265.1	3	1
5779	5497	5544	2	9	1015	170	438	3	1
5780	5497	5544	2	9	647.3	169	277	3	1
5781	5497	5544	2	9	1283.1	168	547.8	3	1
5782	5497	5544	2	9	705.1	159	285.3	3	1
5783	5497	5544	1	9		277		3	1
5784	5497	5544	1	9	584.3	237	351.5	3	1
5785	5497	5544	1	9	973.7	223	550.6	3	1
5786	5497	5544	1	9		224		3	1
5787	5497	5544	1	9	470	239	284.9	3	1
5788	5497	5544	1	9	267.8	239	162.7	3	1
5789	5574	5582	2	9	434.8	187	205.9	3	1
5790	5574	5582	2	9	615.2	172	267.9	3	1
5792	5574	5582	2	9	1297.6	166	545.4	3	1
5793	5574	5582	1	9	883.3	275	616.1	3	1
5794	5574	5582	1	9	894	240	545.5	3	1
5796	5574	5582	1	9	517.1	287	376.1	3	1
5798	5574	5582	1	9	851.9	263	569.1	3	1
5799	5574	5582	1	9	857.1	269	584.3	3	1
5801	5574	5582	1	9	573.9	253	367.9	3	1
5802	5574	5582	1	9	1289.4	275	900.6	3	1
5804	55015567	5557	2	9	1380.3	171	599.1	3	1
5805	55015567	5557	2	9	1298.9	159	524.2	3	1
5808	55015567	5557	2	9	1927.5	175	858.1	3	1
5809	55015567	5557	2	9	2018.3	158	807.4	3	1
5810	55015567	5557	1	9	1109.3	258	727.6	3	1
5811	55015567	5557	1	9	204.6	256	133.1	3	1
5812	5587	5482	2	9	924.4	197	462.7	3	1
5813	5587	5482	2	9	1080.8	182	500.3	3	1
5814	5587	5482	2	9	1126.3	195	556.3	3	1
5815	5587	5482	2	9	888.7	189	427.2	3	1
5816	5587	5482	1	9		250		3	1
5818	5587	5482	1	9	723.5	248	454.6	3	1
5819	5587	5482	1	9	1212.4	233	717.6	3	1
5820	5587	5482	1	9	1474	212	794.6	3	1
5821	5587	5482	1	9	670.7	256	435.8	3	1
5851	5574	5578	2	9	444.4	161	181.4	3	1
5853	5574	5578	2	9	431.3	163	178.2	3	1
5854	5574	5578	1	9	350.3	305	271.2	3	1
5855	5574	5578	1	9	532.5	302	408.7	3	1
5856	5574	5578	1	9	393.4	258	257.4	3	1
5857	5574	5578	1	9	673.9	247	423.2	3	1
5859	5574	5578	1	9	429	277	301.6	3	1
5860	55125656	5628	2	9	935.8	184	438	3	1
5861	55125656	5628	2	9	875.3	170	377.2	3	1
5862	55125656	5628	2	9	734.6	175	325.5	3	1
5863	55125656	5628	2	9	558.7	155	219.8	3	1
5864	55125656	5628	2	9	691.2	172	301.4	3	1
5865	55125656	5628	2	9	461.6	190	222.1	3	1
5866	55125656	5628	1	9	469.6	237	282	3	1
5867	55125656	5628	1	9	736	271	506.6	3	1
5868	55125656	5628	1	9	410.3	248	258.4	3	1
5885	5563	5646	2	9	2264.5	151	866.7	3	1
5886	5563	5646	2	9	1491.3	165	625.3	3	1
5887	5563	5646	2	9	1433.3	177	645.4	3	1
5888	5563	5646	2	9	269.4	171	117.1	3	1
5890	5563	5646	1	9	694.9	272	480.5	3	1
5891	5563	5646	1	9	1536.3	253	986.6	3	1
5892	5563	5646	1	9	853.4	266	577.1	3	1
5893	5563	5646	1	9	1124.5	248	708.4	3	1
5894	5563	5646	1	9	1093	238	660.3	3	1
5895	5563	5646	1	9	1042.8	234	619.9	3	1
5896	5649	5593	2	9	1452	184	678.1	3	1
5897	5649	5593	2	9	1502.7	171	650.7	3	1
5898	5649	5593	2	9	188	175	83.6	3	1
5899	5649	5593	2	9	1466.7	185	688.7	3	1
5900	5649	5593	2	9	1201.8	188	573.5	3	1
5901	5649	5593	2	9	1123.3	192	546.3	3	1
5902	5649	5593	1	9	331.8	309	259.9	3	1
5903	5649	5593	1	9	355.9	307	277.3	3	1
5904	5525	5634	2	9	1271	124	399.4	3	1
5905	5525	5634	2	9	920.7	152	355.7	3	1
5906	5525	5634	2	9	713.3	185	334.2	3	1
5907	5525	5634	2	9	1267.9	162	520.7	3	1
5908	5525	5634	2	9	926.5	186	437.4	3	1
5910	5525	5634	1	9	584.7	256	379.3	3	1
5912	5525	5634	1	9	728.8	226	417.3	3	1
5914	5565	5647	2	9	1022.9	161	418.5	3	1
5915	5565	5647	2	9	398.8	167	169.2	3	1
5916	5565	5647	2	9	756	179	343.9	3	1
5917	5565	5647	2	9	1197	152	461.8	3	1
5918	5565	5647	2	9	724.4	159	293.1	3	1
5919	5565	5647	2	9	715.7	177	322.3	3	1
5920	5565	5647	2	9	976.5	162	401	3	1
5922	5565	5647	1	9	329.3	269	224.7	3	1
5924	55325658	5635	2	9	532.9	159	215.1	3	1
5925	55325658	5635	2	9	608	161	248.4	3	1
5926	55325658	5635	2	9	438.2	203	225.4	3	1
5927	55325658	5635	2	9	438.8	169	188.2	3	1
5929	55325658	5635	2	9	450.4	191	218.6	3	1
5931	55325658	5635	2	9	628.7	175	279.6	3	1
5932	55325658	5635	1	9	494.2	233	292.2	3	1
5933	55325658	5635	1	9	471.2	272	325.8	3	1
5934	55325658	5635	1	9	592.2	274	411.2	3	1
5935	55385656	56245670	2	9	674.9	156	267.2	3	1
5936	55385656	56245670	2	9	814.2	162	334.4	3	1
5938	55385656	56245670	2	9	720.1	162	296.8	3	1
5939	55385656	56245670	2	9	731.2	154	285.8	3	1
5940	55385656	56245670	2	9	961.1	141	343	3	1
5941	55385656	56245670	1	9	750.5	210	400.8	3	1
5944	55385656	56245670	1	9	331.4	230	193.6	3	1
5945	55385656	56245670	1	9	315.7	223	178.8	3	1
5947	55385656	56245670	1	9	445.6	238	269.4	3	1
5948	55385656	56245670	1	9	519.2	209	274.9	3	1
5949	5649	55965669	2	9	1103.5	168	471.1	3	1
5950	5649	55965669	2	9	802.5	162	329.6	3	1
5951	5649	55965669	2	9	642.7	188	306.3	3	1
5952	5649	55965669	2	9	1054.7	154	412.8	3	1
5953	5649	55965669	2	9	1105.8	171	478.8	3	1
5954	5649	55965669	1	9	673.5	314	536.4	3	1
5955	5649	55965669	1	9	512.1	302	392.5	3	1
5957	5649	55965669	1	9	325.1	290	239.6	3	1
56777062	5600	54555653	2	9	1055.8	185	496.3	3	1
57045959	563857000000	5489	1	9		244		3	1
57095960	563857000000	5489	1	9	560.9	247	352.2	3	1
57175963	5515	5524	1	9	558.7	247	350.3	3	1
57315961	5629	5569	2	9	691.7	146	256.3	3	1
57505962	5483	5507	1	9		242		3	1
57915964	5574	5582	2	9	474.4	200	240.6	3	1
57955965	5574	5582	1	9	579.1	249	366.6	3	1
58037060	55015567	5557	2	9	1348.9	161	551.9	3	1
58067061	55015567	5557	2	9	1639	160	663.9	3	1
58175966	5587	5482	1	9	1008.8	236	603.2	3	1
58527076	5574	5578	2	9	1051.3	179	478.2	3	1
58585971	5574	5578	1	9	678.6	283	487.4	3	1
58895967	5563	5646	1	9	1044.5	226	598.6	3	1
59095968	5525	5634	2	9	725.9	157	288.9	3	1
59115969	5525	5634	1	9	641.7	271	441.1	3	1
59135970	5525	5634	1	9	481.2	204	249.4	3	1
59215974	5565	5647	1	9		249		3	1
59235975	5565	5647	1	9	325.1	270	223.1	3	1
59305973	55325658	5635	2	9	676.7	170	292	3	1
59377024	55385656	56245670	2	9	745.7	158	299	3	1
59427025	55385656	56245670	1	9	295.3	271	203.4	3	1
59465958	55385656	56245670	1	9	199.8	216	109.3	3	1
59565976	5649	55965669	1	9		288		3	1
7393	5525	5809	2	9.5	1648.8	178	744.9	3	1
7394	5525	5809	2	9.5	1258.7	170	543.1	3	1
7395	5525	5809	2	9.5	1760.9	170	759.8	3	1
7396	5525	5809	1	9.5	944	253	606.2	3	1
7398	5525	5809	1	9.5	990.2	292	732.9	3	1
7399	5525	5809	1	9.5	847.8	276	594.4	3	1
7400	5525	5809	1	9.5	1683	199	848.4	3	1
7401	5525	5809	1	9.5	887.1	236	532.3	3	1
7402	5525	5809	1	9.5	947.9	161	387.8	3	1
73977670	5525	5809	1	9.5	892.4	279	631.9	3	1
7087	5777	5753	2	10	1258	185	592	3	1
7088	5777	5753	2	10	1032	173	452.6	3	1
7089	5777	5753	2	10	1114	159	448.4	3	1
7090	5777	5753	2	10	1255	178	568.2	3	1
7091	5777	5753	1	10	646.9	240	394.4	3	1
7092	5777	5753	1	10	754	259	495.7	3	1
7093	5777	5753	1	10	777.5	255	503.2	3	1
7094	5777	5753	1	10	742.8	249	469.8	3	1
7095	5777	5753	1	10	457.6	252	293.1	3	1
7097	5777	5753	1	10	1357.6	209	720.1	3	1
7098	5763	56777062	2	10	639.9	178	288.8	3	1
7099	5763	56777062	2	10	1649.5	176	735.2	3	1
7100	5763	56777062	2	10	1354	185	637.2	3	1
7101	5763	56777062	2	10	1100	189	528.8	3	1
7102	5763	56777062	2	10	1116.9	173	491	3	1
7103	5763	56777062	1	10	816.2	299	619	3	1
7104	5763	56777062	1	10	798.5	296	599.9	3	1
7105	5763	56777062	1	10	552.6	313	439	3	1
7106	5763	56777062	1	10	643.1	302	493	3	1
7107	5763	56777062	1	10	738.9	307	576.1	3	1
7108	5763	56777062	1	10	1063.2	270	728	3	1
7109	5763	56777062	1	10	547.4	336	466.3	3	1
7110	5802	5809	2	10	910	192	444.4	3	1
7112	5802	5809	2	10	1348.3	206	703.6	3	1
7113	5802	5809	1	10				3	1
7114	5802	5809	1	10	1920	231	1124.7	3	1
7115	5802	5809	1	10	749.6	279	530.8	3	1
7116	5802	5809	1	10	1314.1	247	824.5	3	1
7117	5802	5809	1	10	761	272	525	3	1
7118	5802	5809	1	10	960.5	226	551	3	1
7119	5802	5808	2	10	1373.8	195	681.3	3	1
7120	5802	5808	2	10	1448	154	565.3	3	1
7121	5802	5808	2	10	1069.7	166	451.8	3	1
7122	5802	5808	2	10	1079	177	485.8	3	1
7123	5802	5808	1	10	904.7	252	579.6	3	1
7124	5802	5808	1	10	1339.4	257	873	3	1
7125	5802	5808	1	10	563	289	412.4	3	1
7127	5802	5808	1	10	1130.3	248	711.5	3	1
7128	5802	5808	1	10	496.7	247	311.4	3	1
7130	5802	5808	1	10	1354.3	237	813.3	3	1
7131	5681	5746	2	10	1046.7	178	473.4	3	1
7132	5681	5746	2	10	922.3	169	396.5	3	1
7133	5681	5746	2	10	1038.2	179	471.2	3	1
7134	5681	5746	1	10	833.3	277	585.4	3	1
7135	5681	5746	2	10				3	1
7136	5681	5746	2	10				3	1
7137	5681	5746	1	10	709	291	524	3	1
7139	5681	5746	1	10	815.7	276	570.6	3	1
7140	5681	5746	1	10	692.6	281	493.6	3	1
7141	5681	5746	1	10	762.5	238	460.2	3	1
7142	5681	5746	1	10	787.5	215	430.5	3	1
7143	5681	5746	1	10	754	243	464.7	3	1
7144	5820	5885	2	10	1288.8	158	518.1	3	1
7146	5820	5885	2	10	1107	153	430.5	3	1
7147	5820	5885	2	10	1060.9	152	409.3	3	1
7148	5820	5885	1	10	1134.4	252	726.7	3	1
7149	5820	5885	1	10	1019.5	221	572.9	3	1
7150	5820	5885	1	10				3	1
7151	5912	5769	2	10	753	155	295.5	3	1
7152	5912	5769	2	10	1421.3	186	672.4	3	1
7153	5912	5769	2	10	1214.3	165	507.9	3	1
7154	5912	5769	2	10				3	1
7155	5912	5769	1	10	703.2	289	515.4	3	1
7156	5912	5769	1	10				3	1
7157	5912	5769	1	10	740.4	222	416.4	3	1
7158	5912	5769	1	10	679.1	249	429.5	3	1
7159	5912	5769	1	10				3	1
7160	5912	5769	1	10				3	1
7161	5912	5769	1	10	675.8	296	507	3	1
7162	5912	5769	1	10				3	1
7164	5912	5767	2	10	854	186	404	3	1
7165	5912	5767	2	10	1225.4	199	618.9	3	1
7166	5912	5767	2	10	1440	197	721.5	3	1
7167	5912	5767	2	10	1352.7	176	605	3	1
7168	5912	5767	2	10	853.4	170	368.2	3	1
7169	5912	5767	2	10	273	188	130.3	3	1
7170	5912	5767	2	10	973.7	194	479	3	1
7171	5912	5767	1	10	434.8	294	324	3	1
7172	5912	5767	1	10	859.6	298	650.6	3	1
7173	5912	5767	1	10				3	1
7174	5819	5886	2	10	1623.6	155	638.7	3	1
7175	5819	5886	2	10	934	171	406.3	3	1
7176	5819	5886	2	10	1520.6	164	633.7	3	1
7177	5819	5886	2	10	982	140	347.9	3	1
7178	5819	5886	1	10				3	1
7179	5819	5886	1	10	1121	221	628.8	3	1
7180	5819	5886	1	10	817.3	273	565.5	3	1
7181	5819	5886	1	10				3	1
7182	5819	5886	1	10	783	236	468.2	3	1
7183	5819	5886	1	10	1111.1	251	707.3	3	1
7184	5819	5886	1	10	684.7	264	458.8	3	1
7185	5819	5886	1	10	1211.8	190	583.2	3	1
7188	5894	5814	2	10	225	202	115.5	3	1
7190	5894	5814	2	10	943.5	171	410	3	1
7191	5894	5814	1	10	900.9	288	658.6	3	1
7192	5894	5814	1	10	800	254	515.3	3	1
7193	5894	5814	1	10	991.9	248	624.3	3	1
7194	5894	5814	1	10	1025.8	258	672.8	3	1
7195	5894	5814	1	10	998	292	740.2	3	1
7196	5894	5814	1	10		287		3	1
7198	5894	5814	1	10	934.1	283	671.4	3	1
7199	5894	5814	1	10	870	237	522.5	3	1
7200	5894	5814	1	10		276		3	1
7201	5894	5814	1	10	902.5	256	586.4	3	1
7202	5894	5814	1	10	759	259	499	3	1
7203	58175966	5698	2	10	1040.5	181	477.5	3	1
7204	58175966	5698	2	10	800.5	173	352.3	3	1
7205	58175966	5698	2	10	839.5	159	338.4	3	1
7206	58175966	5698	1	10	928.7	226	533.6	3	1
7207	58175966	5698	1	10	683.7	280	486.3	3	1
7209	58175966	5698	1	10	582.5	236	348.6	3	1
7210	58175966	5698	1	10	629.1	266	424.4	3	1
7211	58175966	5698	1	10	680.9	245	423.1	3	1
7212	58175966	5698	1	10	694.9	275	485.8	3	1
7215	5810	5953	2	10	1278.4	187	606.1	3	1
7216	5810	5953	2	10	994.1	164	414.3	3	1
7218	5810	5953	1	10	924.4	260	609.6	3	1
7220	5810	5953	1	10	793.5	268	540.6	3	1
7221	5785	5949	2	10	814.2	166	343.9	3	1
7222	5785	5949	2	10	1016.1	152	393.1	3	1
7224	5785	5949	1	10	429	281	305.6	3	1
7226	5785	5949	1	10	437.1	278	308.2	3	1
7227	5785	5949	1	10				3	1
7228	5785	5949	1	10	1135.2	245	705.9	3	1
7229	5785	5949	1	10	648.3	265	435.7	3	1
7230	5681	5745	2	10	1214.9	150	461.9	3	1
7231	5681	5745	2	10	841.6	188	401.1	3	1
7232	5681	5745	2	10	1350.2	149	511.3	3	1
7233	5681	5745	2	10	946.8	139	334	3	1
7234	5681	5745	2	10	978.1	157	389.8	3	1
7235	5681	5745	2	10	784.5	163	324.6	3	1
7236	5681	5745	2	10	633.2	173	278.7	3	1
7237	5681	5745	1	10	821.9	262	547	3	1
7238	5681	5745	1	10	932.9	244	578.7	3	1
7239	5681	5745	1	10	850.3	241	520.6	3	1
7240	5681	5745	1	10	816.8	246	509.1	3	1
7241	5681	5745	1	10	931.3	191	452	3	1
7242	5681	5745	1	10	888.1	244	550.9	3	1
7243	5703	5860	2	10	707	191	342.8	3	1
7244	5703	5860	2	10	851.9	167	361.1	3	1
7245	5703	5860	2	10	1017.8	204	526.5	3	1
7246	5703	5860	2	10	1121.6	164	468	3	1
7247	5703	5860	2	10	898.8	164	373.7	3	1
7249	5703	5860	2	10	524.2	200	265.8	3	1
7250	5703	5860	1	10				3	1
7254	5703	5860	1	10	490.8	278	346.3	3	1
7256	5703	5860	1	10	283.3	275	197.9	3	1
7258	58175966	5699	2	10	1419.3	133	479.8	3	1
7259	58175966	5699	2	10	1277.8	172	559.1	3	1
7260	58175966	5699	2	10	1025.8	180	467.6	3	1
7261	58175966	5699	2	10	1254.3	153	487.7	3	1
7262	58175966	5699	2	10	1613.8	170	697.2	3	1
7264	58175966	5699	2	10	925.5	172	403.1	3	1
7265	58175966	5699	1	10	835.9	176	373	3	1
7266	58175966	5699	1	10	1125.7	147	421.1	3	1
7267	58175966	5699	1	10	906.8	251	578.2	3	1
7268	58175966	5699	1	10	979.2	219	543.3	3	1
7269	58175966	5699	1	10	801	244	495	3	1
7270	58175966	5699	1	10				3	1
7271	5867	5904	2	10	346.8	215	189.2	3	1
7272	5867	5904	2	10	727.8	203	374.3	3	1
7273	5867	5904	1	10	315.7	306	245.3	3	1
7274	5867	5904	1	10		334		3	1
7275	5867	5904	1	10	426	333	360.2	3	1
7276	5867	5904	1	10	680	261	451.2	3	1
7278	5891	5792	2	10	752.5	163	312.1	3	1
7279	5891	5792	2	10	934.7	180	427.5	3	1
7280	5891	5792	2	10	557.8	163	230.2	3	1
7281	5891	5792	2	10	998	175	443.3	3	1
7282	5891	5792	2	10				3	1
7283	5891	5792	2	10	737	153	286.6	3	1
7284	5891	5792	1	10				3	1
7285	5891	5792	1	10	829.7	223	468.8	3	1
7286	5891	5792	1	10	452.8	273	314	3	1
7287	5891	5792	1	10	468	249	295.8	3	1
7288	5891	5792	1	10				3	1
7289	5891	5792	1	10	565.6	259	371.8	3	1
7290	5893	58527076	2	10	1376.4	138	483.5	3	1
7291	5893	58527076	2	10	867.9	153	337.9	3	1
7292	5893	58527076	2	10	845.2	161	344.5	3	1
7294	5893	58527076	2	10	462	148	173.8	3	1
7295	5893	58527076	1	10				3	1
7296	5893	58527076	1	10				3	1
7297	5893	58527076	1	10				3	1
7298	5893	58527076	1	10	557	261	369	3	1
7299	5893	58527076	1	10	974.8	220	544.8	3	1
7300	5867	5907	2	10	810	188	386.5	3	1
7301	5867	5907	2	10	583	172	254.8	3	1
7302	5867	5907	1	10		261		3	1
7303	5867	5907	1	10		261		3	1
7304	5867	5907	1	10	608.9	286	441.7	3	1
7306	5749	5897	2	10	1657.2	165	694.9	3	1
7307	5749	5897	2	10	713.3	166	300.9	3	1
7308	5749	5897	2	10	881.2	146	327.4	3	1
7309	5749	5897	1	10				3	1
7310	5749	5897	1	10	998.6	252	638.7	3	1
7311	5749	5897	1	10				3	1
7312	5749	5897	1	10				3	1
7313	5749	5897	1	10				3	1
7315	5749	5897	1	10				3	1
7316	5749	5899	2	10	1217.3	195	603.1	3	1
7317	5749	5899	2	10	1024.6	173	450.4	3	1
7318	5749	5899	2	10	1110.5	176	494.9	3	1
7319	5749	5899	2	10	506.3	173	221.8	3	1
7320	5749	5899	1	10				3	1
7321	5749	5899	1	10	479.6	244	297.3	3	1
7322	5749	5899	1	10	641.3	269	438.2	3	1
7323	5749	5899	1	10				3	1
7324	5749	5899	1	10				3	1
8235	5867	5904	1	10	442.8	308	346.6	3	1
70867460	5777	5753	2	10	1573.9	173	692.7	3	1
71117257	5802	5809	2	10	1066	200	540.1	3	1
71267325	5802	5808	1	10	1248.8	220	698.6	3	1
71387329	5681	5746	1	10	480.8	248	302.6	3	1
71637327	5912	5767	2	10	978.7	200	497.8	3	1
71977372	5894	5814	1	10	725.4	289	532.5	3	1
72087378	58175966	5698	1	10	744.2	234	442.8	3	1
72177376	5810	5953	2	10				3	1
72197450	5810	5953	1	10	707	266	477.3	3	1
72237373	5785	5949	1	10	437.9	248	276.1	3	1
72257374	5785	5949	1	10	485.8	248	306.3	3	1
72557440	5703	5860	1	10	692.6	257	451.4	3	1
72637437	58175966	5699	2	10	988	149	373.1	3	1
72937446	5893	58527076	2	10	631.4	172	275.6	3	1
73057448	5749	5897	2	10	1334.4	159	539.2	3	1
712973000000	5802	5808	1	10	1007.1	243	620.6	3	1
718974000000	5894	5814	2	10	1029.2	187	487.4	3	1
721374000000	58175966	5698	1	10	1191.6	152	458.5	3	1
7870	5810	7393	2	10.5	2249.8	142	812	3	1
78697927	5810	7393	2	10.5	1508.7	154	590.5	3	1
7479	7268	7087	2	11	668.3	154	261.9	3	1
7480	7268	7087	2	11	722.3	177	324.9	3	1
7481	7268	7087	2	11	723.9	162	297.7	3	1
7482	7268	7087	2	11	1596.3	171	691.2	3	1
7483	7268	7087	1	11				3	1
7484	7268	7087	1	11	521.3	285	377.6	3	1
7485	7268	7087	1	11				3	1
7486	7268	7087	1	11				3	1
7487	72557440	7100	2	11	612	195	302.6	3	1
7489	72557440	7100	2	11	507.1	211	271.1	3	1
7490	7103	7176	2	11	580.4	188	277.5	3	1
7491	7103	7176	2	11	527.1	167	224	3	1
7492	7103	7176	2	11				3	1
7493	7103	7176	2	11	489.2	181	224.2	3	1
7495	7103	7176	2	11	650.1	163	269.3	3	1
7496	7103	7176	2	11	430.2	157	171.9	3	1
7498	7103	7176	2	11	715.2	191	346.4	3	1
7499	7103	7176	1	11	411	246	256.6	3	1
7619	7103	7176	2	11	437.9	186	206.3	3	1
7623	7148	7099	2	11	716.2	159	288.7	3	1
7624	7148	7099	2	11	740.4	170	318.7	3	1
7625	7148	7099	2	11	508.3	183	236.6	3	1
7626	7148	7099	2	11	771	179	349.5	3	1
7628	7148	7099	2	11	752.5	152	290.7	3	1
7629	7148	7099	1	11	1137.6	238	688.4	3	1
7630	7148	7099	1	11	558.3	236	334.7	3	1
7631	7148	7099	1	11				3	1
7632	7148	7099	1	11				3	1
7634	721374000000	70867460	2	11	687.9	148	257.7	3	1
7635	721374000000	70867460	2	11	604.4	139	212.6	3	1
7636	721374000000	70867460	1	11	817.3	191	396.2	3	1
7637	721374000000	70867460	1	11	558.3	226	320.2	3	1
7639	721374000000	70867460	1	11	510	240	310.4	3	1
7640	721374000000	70867460	1	11	462.8	247	290.6	3	1
7641	721374000000	70867460	1	11	474	230	277.2	3	1
7642	721374000000	70867460	1	11	602.6	249	380.5	3	1
7643	7108	7174	2	11	555.7	169	238.6	3	1
7644	7108	7174	2	11	642.2	156	254.3	3	1
7645	7108	7174	2	11	711.9	165	298.1	3	1
7646	7108	7174	2	11	551.3	155	217.5	3	1
7647	7108	7174	2	11	381.2	188	181.7	3	1
7648	7108	7174	1	11	317.8	279	224.9	3	1
7649	7108	7174	1	11	360.6	287	262.7	3	1
7650	7108	7174	1	11	315.3	247	197.3	3	1
7651	7108	7174	1	11	190.2	282	136	3	1
7654	7097	7190	2	11	945.1	159	381.9	3	1
7655	7097	7190	2	11	1036.5	143	375.7	3	1
7656	7097	7190	1	11				3	1
7657	7310	7119	2	11	1050.7	170	454.4	3	1
7658	7310	7119	1	11	705.1	294	525.8	3	1
7659	7218	7166	2	11	654.3	196	326.2	3	1
7660	7218	7166	2	11	1491.3	170	645	3	1
7661	7218	7166	2	11	1040.5	172	455.3	3	1
7663	7218	7166	2	11	1254.3	163	517.7	3	1
7664	7218	7166	2	11	1240.2	157	494.8	3	1
7665	7218	7166	2	11	807	166	340.8	3	1
7666	7218	7166	2	11	1036.5	162	425.7	3	1
7667	7218	7166	2	11	989.1	188	471.5	3	1
7668	7218	7166	1	11	769	273	533.2	3	1
7669	7218	7166	1	11				3	1
7670	7218	7166	1	11	640.8	253	411.5	3	1
7671	7218	7166	1	11				3	1
7672	7218	7166	1	11				3	1
7673	7097	718974000000	2	11	661.8	156	262.7	3	1
7674	7097	718974000000	2	11				3	1
7675	7097	718974000000	2	11	1076.1	166	452.3	3	1
7676	7097	718974000000	2	11	679.5	172	296.7	3	1
7677	7097	718974000000	2	11				3	1
7678	7097	718974000000	2	11	1251.3	156	496.7	3	1
7680	7097	718974000000	1	11	584.7	282	418.5	3	1
7681	7097	718974000000	1	11				3	1
7682	7097	718974000000	1	11				3	1
7683	7097	718974000000	1	11				3	1
7684	7097	718974000000	1	11	333.9	254	215.6	3	1
7685	7097	718974000000	1	11	870.5	245	540.5	3	1
7686	7310	7120	2	11	990.8	152	382.2	3	1
7688	7310	7120	2	11	315	164	130.8	3	1
7689	7310	7120	2	11	982	175	436.2	3	1
7690	7310	7120	2	11	973.7	171	423.1	3	1
7691	7310	7120	1	11	759	227	436.9	3	1
7692	7310	7120	1	11	625.1	279	443.3	3	1
7693	7310	7120	1	11	748.6	229	435.9	3	1
7694	7310	7120	1	11	726.4	233	430.3	3	1
7695	7310	7120	1	11	827.6	245	514.6	3	1
7697	7218	7167	2	11	1121.6	158	450.9	3	1
7698	7218	7167	2	11	453.2	164	188.9	3	1
7702	7218	7167	1	11				3	1
7704	7218	7167	1	11	861.2	247	539.9	3	1
7705	7218	7167	1	11				3	1
7706	7218	7167	1	11	796	254	512.4	3	1
7708	7194	7215	2	11	963.3	176	430.8	3	1
7709	7194	7215	2	11	1264.8	166	534.2	3	1
7710	7194	7215	2	11	1341.3	161	548.1	3	1
7711	7194	7215	2	11	1111.1	159	447.8	3	1
7712	7194	7215	2	11	1135.2	165	474.8	3	1
7713	7194	7215	2	11	1129.2	159	455.1	3	1
7714	7194	7215	1	11	524.2	283	376.2	3	1
7715	7194	7215	1	11	423.3	260	279.5	3	1
7716	7194	7215	1	11				3	1
7718	7193	7216	2	11	862.2	174	381.2	3	1
7719	7193	7216	2	11	847.8	172	370.1	3	1
7720	7193	7216	2	11	606.2	197	302.5	3	1
7721	7193	7216	2	11	1110.5	164	461.1	3	1
7722	7193	7216	2	11	532.1	190	256.6	3	1
7723	7193	7216	1	11	372.7	265	250.7	3	1
7724	7193	7216	1	11	693.1	221	388.8	3	1
7725	7193	7216	1	11	939.1	224	534.8	3	1
7726	7193	7216	1	11	437.1	240	265.8	3	1
7730	7172	7306	2	11				3	1
7731	7172	7306	2	11	354	207	186.4	3	1
7732	7172	7306	2	11	622.4	183	289.7	3	1
7733	7172	7306	1	11	651.5	287	474.6	3	1
7735	7172	7306	1	11				3	1
7736	7172	7306	1	11	736.5	273	510.3	3	1
7737	7172	7306	1	11	612.9	291	453.3	3	1
7738	7285	7245	2	11	485.2	196	241.9	3	1
7739	7285	7245	2	11	553.9	171	240.7	3	1
7740	7285	7245	1	11	416.8	311	329.4	3	1
7741	7285	7245	1	11	426	254	274.8	3	1
7742	7285	7245	1	11	437.5	272	301.8	3	1
7743	7285	7245	1	11	426.7	306	331.4	3	1
7744	7285	7245	1	11	227.1	308	177.7	3	1
7745	7285	7245	1	11	358.1	280	254.5	3	1
7746	7299	7246	2	11	583	148	219.3	3	1
7748	7299	7246	2	11	772	155	303.3	3	1
7749	7299	7246	2	11	689.8	175	306.4	3	1
7750	7299	7246	2	11	485.6	169	208.8	3	1
7751	7299	7246	2	11				3	1
7752	7299	7246	2	11	603	154	235.4	3	1
7753	7299	7246	1	11	537.9	270	368.3	3	1
7754	7299	7246	1	11				3	1
7755	7299	7246	1	11	660.4	205	344.3	3	1
7756	7299	7246	1	11				3	1
7757	7299	7246	1	11	534.4	220	298.4	3	1
7758	7299	7246	1	11	541.4	228	312.7	3	1
7759	7157	73057448	1	11	535.7	286	389.4	3	1
7760	7157	73057448	1	11	254.9	282	182.3	3	1
7761	7157	73057448	1	11	440.4	267	298.7	3	1
7762	7157	73057448	1	11	417.2	264	279.1	3	1
7771	7130	7232	2	11	780	151	298.9	3	1
7772	7130	7232	2	11	1100.6	157	439.7	3	1
7773	7130	7232	2	11	888.7	175	394.7	3	1
7774	7130	7232	2	11	1300.8	136	449.7	3	1
7775	7130	7232	2	11	676.7	171	293.7	3	1
7777	7130	7232	1	11	894.5	239	542.2	3	1
7778	7130	7232	1	11	850.9	229	495	3	1
7779	7130	7232	1	11	860.2	248	541.4	3	1
7780	7130	7232	1	11	1195.2	225	683.2	3	1
7782	7238	7290	2	11	941.3	157	374.1	3	1
7783	7238	7290	2	11	1050.7	164	438.4	3	1
7784	7238	7290	2	11	668.3	150	254.4	3	1
7786	7238	7290	2	11				3	1
7787	7238	7290	2	11	1444	138	504.3	3	1
7788	7238	7290	2	11	806.5	153	313.6	3	1
7789	7238	7290	2	11	901.5	167	381.2	3	1
7791	7238	7290	1	11	426	235	253.6	3	1
7792	7238	7290	1	11	760.5	257	495.3	3	1
7793	7241	7281	2	11	884.9	137	306.8	3	1
7794	7241	7281	2	11	737.5	136	254.2	3	1
7795	7241	7281	2	11	478	174	210.6	3	1
7796	7241	7281	2	11	376.4	159	151.7	3	1
7797	7241	7281	1	11	517.5	231	302.8	3	1
7798	7241	7281	1	11				3	1
7799	7241	7281	1	11	570.4	205	296.2	3	1
7800	7241	7281	1	11	385.2	220	214.9	3	1
7801	7241	7281	1	11	599.9	211	321.2	3	1
7802	7241	7281	1	11	927.6	204	479.8	3	1
7804	7241	7281	1	11	1316	201	671.4	3	1
7805	7148	7258	2	11	1388.1	126	444.6	3	1
7806	7148	7258	2	11	792.5	131	264.3	3	1
7807	7148	7258	2	11	1067.3	127	345.1	3	1
7809	7148	7258	2	11	557	150	211.5	3	1
7810	7148	7258	2	11	1666.3	140	593	3	1
7811	7148	7258	2	11	966	140	343.3	3	1
7812	7148	7258	1	11	678.6	210	361	3	1
7813	7148	7258	1	11	907.9	223	513.9	3	1
7814	7148	7258	1	11	1277.2	181	586.1	3	1
7815	7148	7258	1	11	1232.8	200	627	3	1
7817	7148	7258	1	11	218.7	206	114.6	3	1
74887764	72557440	7100	2	11	508.3	199	256.8	3	1
74947768	7103	7176	2	11	692.6	164	287.9	3	1
74977915	7103	7176	2	11	1030.9	161	421.8	3	1
75007767	7103	7176	1	11	722	237	434.7	3	1
76337769	721374000000	70867460	2	11	722	145	265	3	1
76387770	721374000000	70867460	1	11	524.2	241	320.1	3	1
76527820	7097	7190	2	11	751.5	171	326.6	3	1
76627819	7218	7166	2	11	1567.1	183	727.1	3	1
76797909	7097	718974000000	2	11	1269.8	164	529.8	3	1
76967821	7218	7167	2	11	492.9	167	208.7	3	1
76997822	7218	7167	2	11	803	149	304.1	3	1
77037823	7218	7167	1	11	275.3	248	173.3	3	1
77077917	7194	7215	2	11	927.1	180	424	3	1
77477917	7299	7246	2	11	833.8	122	258.6	3	1
77857918	7238	7290	2	11	1695.2	139	598.1	3	1
77907916	7238	7290	1	11	1444	195	713.2	3	1
78037914	7241	7281	1	11	794	201	404.3	3	1
778179000000	7130	7232	1	11	1338.2	233	791.4	3	1
76217904	7148	7099	2	11	1087.8	178	490.9	3	1
762278000000	7148	7099	2	11	1183.2	172	517.1	3	1
762778000000	7148	7099	2	11	1206.2	157	481.9	3	1
7952	7629	7710	2	12	805	171	349	3	1
7953	7629	7710	2	12	547.4	160	222.9	3	1
7954	7629	7710	2	12	829.7	176	371.5	3	1
7955	7629	7710	1	12	747.1	220	416.4	3	1
7956	7629	7710	1	12	467.2	274	324.7	3	1
7957	7629	7710	1	12				3	1
7958	7629	7710	1	12	544.8	227	313.6	3	1
7960	7629	7710	1	12				3	1
7961	7636	7657	2	12	945.1	160	384.3	3	1
7963	7636	7657	2	12	1558.9	164	648.9	3	1
7965	7636	7657	2	12	624.2	172	272.2	3	1
7966	7636	7657	1	12				3	1
7969	7695	762778000000	2	12	981.4	166	414	3	1
7973	7695	762778000000	1	12	398.8	288	291.1	3	1
7974	7695	762778000000	1	12	389.2	310	306.1	3	1
7975	7695	762778000000	1	12	699.3	270	479.6	3	1
7977	7685	7697	2	12	711.4	173	311.6	3	1
7978	7685	7697	2	12	1170	178	529.2	3	1
7981	7685	7697	2	12	1509.7	184	706.6	3	1
7982	7685	7697	2	12	1497.3	144	546.5	3	1
7983	7685	7697	1	12	1383.6	243	853.3	3	1
7984	7685	7697	1	12	1002.5	259	660.1	3	1
7987	7685	7697	1	12	970.4	269	661.6	3	1
7988	7685	7697	1	12	1238.9	201	630.8	3	1
7990	78037914	7678	2	12	805.5	180	367.2	3	1
7991	78037914	7678	2	12	728.8	181	334.1	3	1
7993	78037914	7678	1	12	736.5	206	384.3	3	1
7994	78037914	7678	1	12	733.6	280	521	3	1
7996	78037914	7678	1	12	527.5	276	369.5	3	1
7998	7779	77477917	2	12	1592.1	170	687	3	1
7999	7779	77477917	2	12	464.8	169	199.1	3	1
9001	7779	77477917	2	12	1083.7	162	445	3	1
9002	7779	77477917	2	12	492.1	171	214.1	3	1
9003	7779	77477917	2	12	1095.9	162	451.2	3	1
9007	7779	77477917	1	12	624.2	228	361.8	3	1
9010	7691	762278000000	2	12	1620.1	180	738.5	3	1
9012	7691	762278000000	2	12	2834.2	191	1374	3	1
9013	7691	762278000000	2	12	2607.9	178	1180.9	3	1
9015	7691	762278000000	1	12	1706.7	269	1163.5	3	1
9017	7780	7709	2	12	1569.1	176	700.2	3	1
9018	7780	7709	2	12	941.3	169	402.8	3	1
9020	7780	7709	2	12	737	167	311.6	3	1
9022	7780	7709	2	12	854	154	332.9	3	1
9023	7780	7709	1	12	525.4	270	359.5	3	1
9024	7780	7709	1	12	901.5	264	603.6	3	1
9026	7780	7709	1	12	1047.3	236	626.3	3	1
9029	7780	7709	1	12	686.1	251	436.4	3	1
9030	7804	74977915	1	12	873.7	248	550.4	3	1
9031	7804	74977915	1	12				3	1
9033	77907916	7482	2	12	531.7	157	212.4	3	1
9034	77907916	7482	2	12	1137	132	382.1	3	1
9035	77907916	7482	1	12	1047.9	222	591.5	3	1
9037	77907916	7482	1	12	477.2	226	273.5	3	1
9038	77907916	7482	1	12	694.5	245	431.5	3	1
9039	77907916	7482	1	12	562.6	226	322.1	3	1
9040	77907916	7482	1	12	675.3	263	450.1	3	1
9041	7777	7805	2	12	809.5	191	391.6	3	1
9042	7777	7805	2	12	436.3	160	177.6	3	1
9043	7777	7805	2	12	854.5	189	409.5	3	1
9044	7777	7805	2	12	341.9	166	143.9	3	1
9045	7777	7805	2	12	816.8	162	336.2	3	1
9046	7777	7805	1	12	442.8	269	302.8	3	1
9047	7777	7805	1	12	666	243	410.8	3	1
9048	7777	7805	1	12	897.2	291	663.1	3	1
9049	7777	7805	1	12	570.8	261	378.7	3	1
9050	7777	7805	1	12	715.7	251	455.6	3	1
9051	778179000000	7810	2	12	585.9	166	246.9	3	1
9052	778179000000	7810	2	12	533.8	159	215.7	3	1
9053	778179000000	7810	2	12	562.2	164	234	3	1
9054	778179000000	7810	2	12	584.7	174	257.9	3	1
9055	778179000000	7810	1	12	641.3	227	368.8	3	1
9056	778179000000	7810	1	12	384.1	240	233.8	3	1
9057	778179000000	7810	1	12	785.5	224	447	3	1
9058	778179000000	7810	1	12	1015	240	617.8	3	1
9059	778179000000	7810	1	12	745.7	219	414.1	3	1
9060	7813	7660	2	12	452.8	161	185	3	1
9061	7813	7660	2	12	406	183	188.6	3	1
9062	7813	7660	2	12	1376.4	176	616.3	3	1
9063	7813	7660	2	12	829.2	148	311.5	3	1
9066	7813	7660	1	12	815.2	260	538	3	1
9068	7813	7660	1	12	1097.1	252	702.3	3	1
9069	7813	7660	1	12	258	274	179.2	3	1
9070	7813	7660	1	12	311.5	294	232.6	3	1
9071	7813	7660	1	12	314.3	262	208.7	3	1
9072	7725	7774	2	12	773	120	235	3	1
9073	7725	7774	2	12	387.8	157	154.5	3	1
9074	7725	7774	2	12	571.7	135	195.3	3	1
9075	7725	7774	2	12	480.8	150	182.6	3	1
9076	7725	7774	2	12	530	161	216.3	3	1
9077	7725	7774	1	12				3	1
9080	7814	7721	2	12	526.7	169	226.4	3	1
9081	7814	7721	2	12	670.7	168	285.3	3	1
9083	7814	7721	2	12	473.6	160	192.8	3	1
9084	7814	7721	2	12	335.3	182	154.5	3	1
9085	7814	7721	2	12	466.8	156	184.4	3	1
9088	7814	7721	1	12				3	1
9089	7814	7721	1	12				3	1
9094	7815	76627819	2	12	599	160	243.2	3	1
9095	7815	76627819	2	12	1043.3	184	486.7	3	1
9097	7815	76627819	2	12	506.3	197	253.1	3	1
9098	7815	76627819	2	12	765	190	369.7	3	1
9107	7725	7772	2	12	462.4	161	188.7	3	1
9108	7725	7772	2	12	478.4	164	199.6	3	1
9109	7725	7772	2	12	438	151	167.9	3	1
9110	7725	7772	2	12	730.7	171	316.8	3	1
9111	7725	7772	2	12	475.2	162	195.9	3	1
9112	7725	7772	2	12	781.5	151	299.9	3	1
9113	7725	7772	1	12	463.2	199	234.4	3	1
9114	7725	7772	1	12	435.2	221	244.5	3	1
9115	7725	7772	1	12	497.5	248	313.2	3	1
9116	7725	7772	1	12				3	1
9117	7725	7772	1	12	680.9	211	364.3	3	1
9118	7725	7772	1	12	489.2	259	321.8	3	1
9119	7704	77857918	2	12	532.9	181	244.8	3	1
9121	7704	77857918	2	12	642.7	178	290.7	3	1
9122	7704	77857918	2	12	417.9	173	183.5	3	1
9123	7704	77857918	2	12	569.1	172	248.4	3	1
9124	7704	77857918	1	12	383	255	247.9	3	1
9127	7704	77857918	1	12	435.9	252	278.6	3	1
9129	7706	7787	2	12	1178.4	146	437.9	3	1
9131	7706	7787	2	12	2567.2	129	843.2	3	1
9132	7706	7787	2	12	516.7	130	170.2	3	1
9133	7706	7787	1	12	1345.8	267	912.7	3	1
9134	7706	7787	1	12	749.1	222	422.8	3	1
9135	7706	7787	1	12	667.4	250	424.2	3	1
9136	7706	7787	1	12				3	1
9137	7706	7787	1	12	1452.7	238	876.1	3	1
9155	7802	76797909	2	12				3	1
9156	7802	76797909	2	12	444.8	156	176.1	3	1
9157	7802	76797909	2	12	579.9	144	212.6	3	1
9158	7802	76797909	2	12				3	1
9159	7802	76797909	1	12				3	1
9160	7802	76797909	1	12				3	1
9161	7802	76797909	1	12				3	1
9236	778179000000	7660	2	12	1379.7	174	610.7	3	1
9237	778179000000	7660	2	12	512.1	172	223.8	3	1
9238	778179000000	7660	2	12	573.4	167	242.5	3	1
9240	778179000000	7660	2	12	912.1	167	387.1	3	1
9241	778179000000	7660	2	12	2952.7	160	1200.6	3	1
9242	778179000000	7660	2	12	750	187	356.8	3	1
9243	778179000000	7660	1	12	824	245	512.4	3	1
9244	778179000000	7660	1	12	1652.3	209	878.2	3	1
9245	778179000000	7660	1	12	1642.5	223	931.3	3	1
9246	778179000000	7660	1	12	648.7	271	446.9	3	1
9247	778179000000	7660	1	12	632.3	226	362.4	3	1
9248	778179000000	7660	1	12	631.8	244	391.3	3	1
9249	778179000000	7660	1	12				3	1
9284	7725	76797909	2	12	1973.9	158	793.6	3	1
9285	7725	76797909	2	12	693.1	142	250.5	3	1
9286	7725	76797909	2	12	1267.9	171	550.3	3	1
9287	7725	76797909	2	12	1137	132	380.9	3	1
9289	7725	76797909	1	12	592.7	249	374	3	1
9290	7725	76797909	1	12	881.7	251	561.3	3	1
9291	7725	76797909	1	12	673.5	210	359.3	3	1
9292	7725	76797909	1	12	722	229	420.4	3	1
9293	7725	76797909	1	12	738	238	445	3	1
9294	7725	76797909	1	12	684.7	240	417.8	3	1
79519091	7629	7710	2	12	680.9	176	303.5	3	1
79599093	7629	7710	1	12	732.6	272	506.2	3	1
79649094	7636	7657	2	12	784.5	171	340.9	3	1
79679102	7695	762778000000	2	12	789.5	187	375.5	3	1
[truncated: 3,975 more rows]
