# Supplementary material for: Genetic Analysis of a Rat Model of Aerobic Capacity and Metabolic Fitness
Source: PLoS One. 2013 Oct 11;8(10):e77588. doi: 10.1371/journal.pone.0077588 (PMC3795692; doi:10.1371/journal.pone.0077588)
Supplement: File S2 — LCR pedigree in G1-G28 and select phenotypes. (XLSX) [file pone.0077588.s009.xlsx]

## Sheet: LCR_G1-G28
ID	father ID	mother ID	sex	Generation	Max. distance (m)	Ave. body weight (g)	Work (joules)	operator	Institution
2201	2112	2109	2	1	383	177	172.3	1	1
2202	2112	2109	2	1	406.4	192	198.5	1	1
2203	2112	2109	2	1	145.7	181	66.9	1	1
2204	2112	2109	2	1	298	173	130.7	1	1
2205	2112	2109	2	1	276.7	182	127.7	1	1
2206	2112	2109	2	1	383.7	178	173.4	1	1
2207	2112	2109	1	1	324.8	303	249.8	1	1
2208	2112	2109	1	1	144.7	328	120.6	1	1
2209	2112	2109	1	1	397.6	289	291.9	1	1
2210	2110	2107	2	1	458	204	236.7	1	1
2211	2110	2107	2	1	340.9	192	166.5	1	1
2212	2110	2107	2	1	472	184	220.4	1	1
2213	2110	2107	1	1	401.4	353	359.5	1	1
2214	2110	2107	1	1	462.8	311	365.8	1	1
2215	2110	2107	1	1	296.7	317	239	1	1
2216	2110	2107	1	1	404.5	312	320.3	1	1
2217	2110	2107	1	1	390.3	302	299.2	1	1
2218	2111	2108	2	1	268.5	176	119.8	1	1
2219	2111	2108	2	1	534.9	173	235.1	1	1
2220	2111	2108	2	1	281.7	189	135.1	1	1
2221	2111	2108	2	1	177.2	171	76.8	1	1
2222	2111	2108	2	1	498.8	179	227.1	1	1
2223	2111	2108	2	1	399.5	174	176	1	1
2224	2111	2108	2	1	397.6	190	191.3	1	1
2225	2111	2108	2	1	549.2	158	219.7	1	1
2226	2111	2108	1	1	707	279	500.3	1	1
2227	2111	2108	1	1	627.8	231	368.7	1	1
2228	2111	2108	1	1	523.8	232	308.4	1	1
2229	2111	2108	1	1	278	268	189	1	1
2230	2119	2116	2	1	434.4	191	211	1	1
2231	2119	2116	2	1	361	178	163.3	1	1
2232	2119	2116	2	1	151.3	154	59.2	1	1
2233	2119	2116	2	1	394	160	160.2	1	1
2234	2119	2116	2	1	443.2	165	185.2	1	1
2235	2119	2116	2	1	296.3	166	124.6	1	1
2236	2119	2116	2	1	309.3	164	128.9	1	1
2237	2119	2116	2	1	394	166	166	1	1
2238	2119	2116	2	1	478	166	200.9	1	1
2239	2119	2116	1	1	197.3	294	147.3	1	1
2240	2119	2116	1	1	186.8	306	144.9	1	1
2241	2119	2116	1	1	217.8	288	159.1	1	1
2242	2117	2144	2	1	253.6	158	101.6	1	1
2243	2117	2144	2	1	238.7	163	98.8	1	1
2244	2117	2144	2	1	379.3	181	174.3	1	1
2245	2117	2144	2	1	130	174	57.5	1	1
2246	2117	2144	2	1	203.1	168	86.5	1	1
2247	2117	2144	2	1	286	180	131	1	1
2248	2117	2144	1	1	150	266	101.1	1	1
2249	2117	2144	1	1	235.5	238	142.3	1	1
2250	2117	2144	1	1	299.3	286	217.5	1	1
2251	2117	2144	1	1	268.5	244	166.1	1	1
2252	2117	2144	1	1	327.9	259	215.4	1	1
2253	2128	2120	2	1	916.9	156	362.6	1	1
2254	2128	2120	2	1	886	154	345.4	1	1
2255	2128	2120	2	1	809.5	153	313.5	1	1
2256	2128	2120	2	1	557	172	242.9	1	1
2257	2128	2120	1	1	522.5	275	364.4	1	1
2258	2128	2120	1	1	494.6	240	301.8	1	1
2259	2128	2120	1	1	306.7	257	199.9	1	1
2260	2128	2120	1	1	456.4	285	329.7	1	1
2261	2128	2120	1	1	374.9	226	215.5	1	1
2262	2129	2122	2	1	250.7	163	103.5	1	1
2263	2129	2122	2	1	411.4	166	173.5	1	1
2264	2129	2122	2	1	377.9	178	170.9	1	1
2265	2129	2122	2	1	231.6	173	101.8	1	1
2266	2129	2122	2	1	398.4	160	161.8	1	1
2267	2129	2122	2	1	177.8	166	75	1	1
2268	2129	2122	1	1	377.1	265	253.7	1	1
2269	2129	2122	1	1				1	1
2270	2129	2122	1	1	476.8	262	317.1	1	1
2271	2129	2122	1	1	508.8	253	326.4	1	1
2272	2129	2122	1	1	349.3	280	248.4	1	1
2273	2129	2122	1	1	294	268	200.3	1	1
2274	2130	2123	2	1	357.3	157	142.4	1	1
2275	2130	2123	1	1				1	1
2276	2130	2123	1	1				1	1
2277	2130	2123	1	1	591.8	285	427.8	1	1
2278	2130	2123	1	1	216.6	281	154.4	1	1
2279	2130	2123	1	1	253	285	183.1	1	1
2280	2130	2123	1	1	266.3	287	194.1	1	1
2281	2130	2123	1	1	229.2	303	176.5	1	1
2282	2118	2115	2	1	260.9	206	136.4	1	1
2283	2118	2115	2	1	566.5	172	247	1	1
2284	2118	2115	2	1	694	167	293.5	1	1
2285	2118	2115	1	1	259.3	297	195.5	1	1
2286	2118	2115	1	1	343.3	266	231.6	1	1
2287	2118	2115	1	1	217.8	297	164.1	1	1
2288	2118	2115	1	1	280	257	182.9	1	1
2289	2131	2136	2	1	406	200	205.7	1	1
2290	2131	2136	2	1	643.6	200	327	1	1
2291	2131	2136	2	1	581.7	191	282.6	1	1
2292	2131	2136	2	1	886	204	457.9	1	1
2293	2131	2136	2	1	375.3	210	200.4	1	1
2294	2131	2136	2	1	512.9	227	295	1	1
2295	2131	2136	1	1	121	279	85.8	1	1
2296	2131	2136	1	1	353.3	311	278.9	1	1
2297	2131	2136	1	1	166	315	132.9	1	1
2298	2131	2136	1	1	388.9	283	279.7	1	1
2299	2131	2136	1	1	242.5	318	195.5	1	1
2300	2131	2136	1	1	189.1	311	149.1	1	1
2301	2132	2125	2	1	310	182	142.9	1	1
2302	2132	2125	2	1	508.8	189	244.3	1	1
2303	2132	2125	2	1	552.2	191	268	1	1
2304	2132	2125	2	1	590.4	163	244	1	1
2305	2132	2125	1	1	867.9	242	534	1	1
2306	2132	2125	1	1	469.2	285	338.9	1	1
2307	2132	2125	1	1	492.1	280	350.2	1	1
2308	2132	2125	1	1	775	264	519.7	1	1
2309	2132	2125	1	1	627.8	270	430.2	1	1
2310	2133	2126	2	1	388.5	194	191.7	1	1
2311	2133	2126	2	1	438	197	219.5	1	1
2312	2133	2126	2	1	419.8	179	191.2	1	1
2313	2133	2126	2	1	363.2	181	167.2	1	1
2314	2133	2126	2	1	420.6	152	162.7	1	1
2315	2133	2126	2	1	355.9	172	155.5	1	1
2316	2133	2126	1	1	326.9	257	213.4	1	1
2317	2133	2126	1	1	442	253	283.6	1	1
2318	2133	2126	1	1	429.8	268	292.8	1	1
2319	2133	2126	1	1	429.8	279	303.9	1	1
2320	2133	2126	1	1	386.3	247	242.6	1	1
2321	2133	2126	1	1	263.4	249	166.7	1	1
2322	2134	2127	2	1	530	223	300	1	1
2323	2134	2127	2	1	750	209	397.9	1	1
2324	2134	2127	1	1	487.5	347	429.6	1	1
2325	2134	2127	1	1	472	340	407.8	1	1
2139	2215	2289	1	2		317		2	1
2176	2321	2301	2	2	520	181	239.2	2	1
2177	2321	2301	2	2	286.3	181	131.3	2	1
2178	2321	2301	2	2	272	190	131.2	2	1
2179	2321	2301	2	2	407.2	169	174.5	2	1
2180	2321	2301	2	2	423.7	141	151.6	2	1
2182	2321	2301	1	2	237.1	275	165.5	2	1
2183	2321	2301	1	2	235.5	252	150.8	2	1
2184	2321	2301	1	2	261.5	307	203.6	2	1
2185	2321	2301	1	2	388.9	292	288.2	2	1
2186	2321	2301	1	2	485.2	289	355.4	2	1
2187	2321	2301	1	2	165.7	308	129.4	2	1
2188	2321	2301	1	2	334.6	254	215.5	2	1
2189	2272	2315	2	2	334.9	179	152.5	2	1
2190	2272	2315	2	2	272.7	201	139.4	2	1
2191	2272	2315	2	2	242.8	184	113.4	2	1
2192	2272	2315	2	2	140.7	180	64.4	2	1
2193	2272	2315	2	2	292	191	141.4	2	1
2194	2272	2315	2	2	216.6	171	93.8	2	1
2195	2272	2315	1	2	496.3	277	348.6	2	1
2196	2272	2315	1	2		270		2	1
2197	2272	2315	1	2	434.4	260	287.1	2	1
2198	2272	2315	1	2	346.1	291	255.3	2	1
2199	2272	2315	1	2	266.9	241	163.3	2	1
2200	2215	2289	2	2		189		2	1
2350	2215	2289	1	2		306		2	1
2401	2248	2205	2	2	339.5	186	160.6	2	1
2402	2248	2205	2	2	265.3	201	135.1	2	1
2403	2248	2205	2	2		191		2	1
2404	2248	2205	2	2	332.5	161	136	2	1
2405	2248	2205	1	2		331		2	1
2406	2248	2205	1	2	261.2	298	197.3	2	1
2407	2248	2205	1	2	138.3	276	96.8	2	1
2408	2248	2205	1	2	264.7	293	197	2	1
2409	2248	2205	1	2	457.6	287	333.8	2	1
2410	2208	2221	2	2	870	184	406.7	2	1
2411	2208	2221	2	2	419.5	209	222.9	2	1
2412	2208	2221	2	2	641.3	206	335.3	2	1
2413	2208	2221	2	2	376.4	194	185.7	2	1
2414	2208	2221	2	2	590.9	201	301.1	2	1
2415	2208	2221	1	2	216.3	329	180.6	2	1
2416	2208	2221	1	2	130.8	302	100.1	2	1
2417	2208	2221	1	2	339.8	261	224.8	2	1
2418	2208	2221	1	2		330		2	1
2419	2208	2221	1	2	411.4	240	250.4	2	1
2420	2208	2221	1	2	235.5	255	152.6	2	1
2421	2229	2211	2	2	343.7	199	173.9	2	1
2422	2229	2211	2	2	326.2	196	162.1	2	1
2423	2229	2211	2	2	212.1	193	104.1	2	1
2424	2229	2211	2	2	516.7	185	242.6	2	1
2425	2229	2211	2	2	375.3	185	175.7	2	1
2426	2229	2211	2	2	344	194	169.6	2	1
2427	2229	2211	2	2	498.8	200	252.9	2	1
2428	2229	2211	2	2	345.8	196	172.2	2	1
2429	2229	2211	2	2		209		2	1
2430	2229	2211	2	2	326.9	196	162.8	2	1
2431	2229	2211	1	2	468	308	365.9	2	1
2432	2229	2211	1	2	399.1	293	296.8	2	1
2433	2229	2211	1	2		265		2	1
2434	2259	2232	2	2	179.7	182	82.9	2	1
2435	2259	2232	2	2	239.7	180	109.6	2	1
2436	2259	2232	2	2		154		2	1
2437	2259	2232	2	2	194.5	177	87.5	2	1
2438	2259	2232	1	2	208.2	279	147.5	2	1
2439	2259	2232	1	2	63	266	42.5	2	1
2440	2259	2232	1	2	54.7	290	40.3	2	1
2441	2240	2282	2	2	221.7	199	112.1	2	1
2442	2240	2282	2	2	310	175	137.5	2	1
2443	2240	2282	1	2	362.8	308	283.6	2	1
2444	2240	2282	1	2	318.5	289	233.8	2	1
2445	2240	2282	1	2	190.2	271	131	2	1
2446	2240	2282	1	2	218.7	288	159.9	2	1
2447	2240	2282	1	2	338.4	343	294.6	2	1
2448	2288	2245	2	2	270.7	198	135.8	2	1
2449	2288	2245	2	2	326.5	169	140.2	2	1
2450	2288	2245	2	2	440	178	199.2	2	1
2451	2288	2245	2	2	319.9	203	164.8	2	1
2452	2288	2245	2	2	440.8	182	203.4	2	1
2454	2288	2245	1	2	204	244	126.3	2	1
2455	2273	2313	2	2	336	200	170.4	2	1
2456	2273	2313	2	2	391.8	189	188.3	2	1
2457	2273	2313	2	2	312.5	193	152.8	2	1
2458	2273	2313	2	2	317.4	172	138.9	2	1
2459	2273	2313	2	2	313.9	183	145.6	2	1
2460	2273	2313	1	2		308		2	1
2461	2273	2313	1	2	214.5	264	143.6	2	1
2462	2273	2313	1	2	189.7	299	143.7	2	1
2463	2273	2313	1	2		305		2	1
2464	2273	2313	1	2		341		2	1
2465	2281	2265	1	2		290		2	1
2466	2281	2265	1	2	199.8	344	174.6	2	1
2467	2281	2265	1	2	185.1	276	129.9	2	1
2468	2281	2265	1	2		319		2	1
2469	2281	2265	2	2	316.4	192	154	2	1
2470	2281	2265	2	2		184		2	1
2471	2281	2265	2	2	344.4	191	166.8	2	1
2472	2281	2265	2	2	314.6	194	155.2	2	1
2473	2297	2274	2	2	281.7	198	141.4	2	1
2474	2297	2274	2	2		177		2	1
2475	2297	2274	2	2	238.7	187	113.5	2	1
2476	2297	2274	2	2	191.6	190	92.2	2	1
2477	2297	2274	2	2	506.7	194	249.5	2	1
2478	2297	2274	2	2	380.8	188	182.1	2	1
2479	2297	2274	1	2	132.8	340	114.6	2	1
2480	2297	2274	1	2		286		2	1
2481	2297	2274	1	2	221.7	273	153.8	2	1
2482	2297	2274	1	2		331		2	1
2483	2297	2274	1	2	105.8	315	84.5	2	1
2484	2239	2293	2	2	158	183	73.3	2	1
2485	2239	2293	2	2	350.7	184	163.6	2	1
2486	2239	2293	2	2	255.2	183	118.4	2	1
2487	2239	2293	2	2	310.4	185	145.9	2	1
2488	2239	2293	2	2	255.5	197	127.7	2	1
2489	2239	2293	2	2	255.2	223	144.6	2	1
2490	2239	2293	1	2	295	401	300.1	2	1
2491	2239	2293	1	2	234	318	188.6	2	1
2492	2239	2293	1	2	135.3	354	121.5	2	1
2493	2215	2289	2	2	293.3	188	139.7	2	1
2494	2215	2289	2	2	227.4	193	111.3	2	1
2495	2215	2289	2	2		192		2	1
2496	2215	2289	2	2		180		2	1
2497	2215	2289	1	2		319		2	1
2498	2215	2289	1	2	464.8	312	368.1	2	1
2499	2215	2289	1	2		315		2	1
2500	2215	2289	1	2	240.3	314	191.6	2	1
3096	2288	2245	2	2	198.7	172	87	2	1
4001	2439	2448	1	3	392.5	311	310.1	2	1
4002	2439	2448	1	3	220.5	327	182.8	2	1
4003	2439	2448	1	3	277	302	212	2	1
4004	2439	2448	1	3		302		2	1
4005	2461	2442	2	3	374.6	175	166.8	2	1
4006	2461	2442	2	3	336	201	171.2	2	1
4007	2462	2441	2	3	350	206	182.8	2	1
4008	2462	2441	2	3	360.3	199	181.6	2	1
4009	2462	2441	2	3	333.2	178	150.5	2	1
4010	2462	2441	2	3	418.7	202	214.2	2	1
4011	2462	2441	1	3	203.4	256	132.4	2	1
4012	2462	2441	1	3	289.3	288	211.4	2	1
4013	2462	2441	1	3	325.5	278	229.6	2	1
4014	2462	2441	1	3	360.3	296	270.5	2	1
4015	2462	2441	1	3		282		2	1
4016	2440	3096	2	3	316.7	170	136.7	2	1
4017	2440	3096	2	3	309.7	165	130	2	1
4018	2440	3096	2	3	398.4	184	186.3	2	1
4019	2440	3096	2	3	324.4	165	136	2	1
4020	2440	3096	2	3	348.6	146	128.8	2	1
4021	2440	3096	2	3	237.4	176	106.2	2	1
4022	2440	3096	1	3	256.4	296	192.9	2	1
4023	2440	3096	1	3	294	265	197.9	2	1
4024	2440	3096	1	3		270		2	1
4026	2407	2426	2	3	346.5	199	174.8	2	1
4027	2407	2426	2	3	420.2	192	204.8	2	1
4028	2407	2426	2	3	351.1	202	180.4	2	1
4029	2407	2426	2	3	296	191	143.5	2	1
4030	2407	2426	2	3	281.7	206	147.6	2	1
4032	2407	2426	1	3		306		2	1
4033	2407	2426	1	3	329.3	293	244.6	2	1
4034	2407	2426	1	3	286.7	283	206.1	2	1
4035	2466	2435	2	3	300	178	135.7	2	1
4036	2466	2435	2	3	386.3	194	190.6	2	1
4037	2466	2435	2	3	266.6	220	148.6	2	1
4038	2466	2435	2	3	302.7	173	132.9	2	1
4039	2466	2435	2	3	225.6	206	118.2	2	1
4040	2466	2435	2	3	279.3	207	146.8	2	1
4041	2466	2435	2	3	400.3	183	185.7	2	1
4042	2466	2435	1	3	276.7	275	192.8	2	1
4043	2466	2435	1	3	267.8	288	195.8	2	1
4044	2466	2435	1	3	291	298	220.3	2	1
4045	2466	2435	1	3		302		2	1
4046	2466	2435	1	3	327.6	252	209.8	2	1
4047	2479	2457	2	3	351.5	181	161.5	2	1
4048	2479	2457	2	3	437.5	187	207.6	2	1
4049	2479	2457	2	3	359.2	194	176.5	2	1
4050	2407	2426	2	3	319.2	190	154.1	2	1
4051	2479	2457	2	3	340.2	206	178	2	1
4053	2479	2457	2	3	270.1	205	140.5	2	1
4054	2479	2457	2	3	365.8	189	175.8	2	1
4055	2479	2457	2	3	228.9	211	122.6	2	1
4058	2479	2457	1	3	213	303	164	2	1
4059	2479	2457	1	3	473.2	263	315.4	2	1
4060	2491	2472	2	3	480	199	242.7	2	1
4061	2491	2472	2	3	373.8	165	156.9	2	1
4062	2491	2472	2	3	735.1	188	350	2	1
4063	2491	2472	1	3	379.3	326	313.9	2	1
4064	2491	2472	1	3	268.8	321	218.7	2	1
4065	2491	2472	1	3	254.9	349	226	2	1
4066	2491	2472	1	3	309.3	280	219.8	2	1
4067	2490	2469	2	3	279	176	124.3	2	1
4068	2490	2469	2	3	312.9	216	171.4	2	1
4069	2490	2469	1	3	264.4	319	214.3	2	1
4070	2490	2469	1	3	337.7	350	299.8	2	1
4071	2183	2476	2	3	269.4	177	121	2	1
4072	2183	2476	2	3	248.2	198	124.5	2	1
4073	2183	2476	2	3	294.7	187	140.2	2	1
4074	2183	2476	2	3	210	168	89.5	2	1
4075	2183	2476	2	3	469.6	173	206	2	1
4076	2183	2476	2	3	226.2	197	113	2	1
4077	2183	2476	2	3		172		2	1
4079	2183	2476	1	3	355.5	250	225.2	2	1
4080	2183	2476	1	3		296		2	1
4082	2183	2476	1	3		259		2	1
4083	2198	2489	2	3	331.8	190	160.2	2	1
4085	2198	2489	2	3	134.5	216	73.6	2	1
4086	2198	2489	2	3	253.6	199	128	2	1
4087	2198	2489	2	3	332.1	207	174.5	2	1
4088	2198	2489	2	3	154	197	77	2	1
4089	2198	2489	1	3	134.3	336	114.5	2	1
4090	2198	2489	1	3	155.3	328	129.5	2	1
4091	2198	2489	1	3	247.6	305	191.7	2	1
4092	2198	2489	1	3	154.8	341	134.1	2	1
4093	2198	2489	1	3	157.7	336	134.6	2	1
4094	2500	2178	2	3	222.3	179	101.1	2	1
4095	2500	2178	2	3	273.3	167	115.6	2	1
4096	2500	2178	2	3	339.8	167	144	2	1
4097	2500	2178	2	3	348.9	182	160.8	2	1
4099	2500	2178	2	3	320.2	175	142.1	2	1
4101	2500	2178	2	3		167		2	1
4102	2500	2178	2	3	240.9	167	101.9	2	1
4103	2500	2178	1	3	578.6	267	392.7	2	1
4104	2500	2178	1	3	318.8	257	208.1	2	1
4105	2500	2178	1	3	350	264	234.7	2	1
4106	2500	2178	1	3	301	250	191.1	2	1
4107	2500	2178	1	3	424.8	261	281.2	2	1
4108	2500	2178	1	3	974.8	270	669	2	1
4109	2500	2178	1	3	266.3	267	180.7	2	1
4110	2500	2178	1	3	343.7	246	214.2	2	1
4112	2500	2178	1	3	348.6	276	244	2	1
4113	2432	2192	2	3	284.3	210	151.7	2	1
4114	2432	2192	2	3	405.7	190	195.6	2	1
4115	2432	2192	2	3	221.7	197	111.1	2	1
4116	2432	2192	1	3	315.7	291	233.3	2	1
4117	2432	2192	1	3	234	334	198.3	2	1
4118	2432	2192	1	3	289	331	243.1	2	1
4119	2432	2192	1	3	270.4	295	202.7	2	1
4120	2432	2192	1	3		281		2	1
4121	2432	2192	1	3	316.4	289	232.4	2	1
4122	2415	2494	2	3	232.5	196	115.4	2	1
4123	2415	2494	2	3	471.2	227	271.2	2	1
4124	2415	2494	2	3	501.7	209	266.4	2	1
4125	2415	2494	2	3	287.3	175	127.9	2	1
4126	2415	2494	2	3	339.5	198	170.2	2	1
4127	2415	2494	1	3	271.7	307	211.8	2	1
4128	2415	2494	1	3		257		2	1
4129	2415	2494	1	3		367		2	1
4130	2415	2494	1	3	208.2	339	179.4	2	1
4131	2415	2494	1	3	238.1	338	204	2	1
4132	2415	2494	1	3	232.2	348	204.9	2	1
4133	2415	2494	1	3	331.8	300	252.4	2	1
4134	2415	2494	1	3	459.2	244	283.9	2	1
4135	2415	2494	1	3		329		2	1
4136	2415	2494	1	3	310.1	307	241.3	2	1
4137	2454	2194	2	3	268.8	175	119.7	2	1
4138	2454	2194	2	3	514.6	170	222.6	2	1
4139	2454	2194	2	3	208.8	173	91.5	2	1
4140	2454	2194	2	3	240.9	180	110.1	2	1
4141	2454	2194	2	3	307	178	138.7	2	1
4142	2454	2194	2	3	394	156	156.2	2	1
4143	2454	2194	2	3	350	158	140.2	2	1
4144	2454	2194	1	3		291		2	1
4145	2454	2194	1	3	383.4	217	211	2	1
4146	2454	2194	1	3	628.2	227	362.3	2	1
4147	2454	2194	1	3	369.4	223	209.5	2	1
4148	2454	2194	1	3	301	230	175.4	2	1
4193			2	3	288	181.6	132.88	2	1
4194			2	3	323.7	197.8	162.68	2	1
4195			2	3	178.88	151.8	68.99	2	1
4196			1	3	249.78	307.8	195.34	2	1
4197			1	3	213.3	324.4	175.8	2	1
4198			1	3	189.08	296.2	142.3	2	1
4199			1	3	179.45	316.4	144.26	2	1
4227	2182	2402	2	3	534.6	170	230.3	2	1
4228	2182	2402	2	3	422.9	179	192.4	2	1
4229	2182	2402	2	3	271.7	191	131.4	2	1
4230	2182	2402	1	3	258.7	294	193	2	1
4231	2182	2402	1	3	191.9	254	123.7	2	1
4232	2182	2402	1	3	450	251	286.4	2	1
4233	2182	2402	1	3	360.6	217	198.2	2	1
4234	2182	2402	1	3	242.5	285	175.3	2	1
4235	2182	2402	1	3	394.5	250	250.3	2	1
4236	2182	2402	1	3	440	231	257.7	2	1
4237	2182	2402	1	3	424.1	257	276.3	2	1
4238	2182	2402	1	3	313.2	252	200.1	2	1
4239	2182	2402	1	3	280.3	266	189.4	2	1
4240	2182	2402	1	3	193.9	267	131.2	2	1
4241	2420	2401	2	3	396.8	167	168.2	2	1
4242	2420	2401	2	3	413.7	154	161.7	2	1
40314277	2407	2426	1	3	294.7	269	201.5	2	1
40524276	2479	2457	2	3	209.7	199	105.8	2	1
40564263	2479	2457	1	3	240.3	333	203	2	1
40574262	2479	2457	1	3	247.9	267	168.1	2	1
40784265	2183	2476	1	3	304	263	203.1	2	1
40814264	2183	2476	1	3	263.1	276	184.3	2	1
40844278	2198	2489	2	3	143.9	197	72.1	2	1
4320	40574262	4017	2	4	340.9	205	177.2	2	1
4321	4022	4030	2	4	395.3	194	195	2	1
4322	4022	4030	2	4	255.2	196	127.2	2	1
4323	4022	4030	2	4	407.6	176	182.5	2	1
4324	4022	4030	2	4	399.5	203	206.1	2	1
4325	4022	4030	2	4	464.8	177	208.6	2	1
4326	4022	4030	2	4	400.7	188	190.8	2	1
4327	4022	4030	2	4	354.8	168	151.1	2	1
4328	4022	4030	2	4	295.3	189	141.5	2	1
4329	4022	4030	1	4	353.3	296	265.4	2	1
4330	4022	4030	1	4	372	285	268.7	2	1
4331	4022	4030	1	4	267.5	290	197	2	1
4332	4022	4030	1	4	357.3	309	280.3	2	1
4333	4022	4030	1	4	227.7	315	181.9	2	1
4334	40564263	4021	2	4	375.7	215	205.2	2	1
4335	40564263	4021	2	4	421.8	208	223.1	2	1
4336	40564263	4021	1	4	254.2	347	223.7	2	1
4337	40564263	4021	1	4		371		2	1
4338	40564263	4021	1	4	278	354	249.9	2	1
4339	40564263	4021	1	4	259.6	329	217	2	1
4340	4069	4009	2	4	390.3	181	179.1	2	1
4341	4069	4009	2	4	304.3	197	152	2	1
4342	4069	4009	2	4	438.4	185	205.9	2	1
4343	4069	4009	2	4		179		2	1
4344	4069	4009	1	4	427.5	276	299.9	2	1
4345	4069	4009	1	4	327.2	312	259.1	2	1
4346	4070	4007	1	4	272	275	190.1	2	1
4347	4070	4007	1	4	470	272	324.2	2	1
4348	40784265	4037	2	4	232.8	191	112.6	2	1
4349	40784265	4037	2	4	261.5	204	135.5	2	1
4350	40784265	4037	1	4	245.7	315	196.4	2	1
4351	40784265	4037	2	4	428.3	224	243.1	2	1
4352	40784265	4037	2	4	266.3	198	133.7	2	1
4353	40784265	4037	2	4	341.6	194	168	2	1
4354	40784265	4037	1	4		306		2	1
4355	40784265	4037	1	4	188.8	313	149.9	2	1
4356	40784265	4037	1	4	231.9	266	156.7	2	1
4357	40784265	4037	1	4	217.5	304	167.8	2	1
4358	40784265	4037	1	4	250.4	306	194.4	2	1
4359	40784265	4037	1	4	169.3	270	115.8	2	1
4368	4092	40524276	2	4	346.5	195	171.6	2	1
4369	4092	40524276	2	4	164.7	175	73.2	2	1
4370	4092	40524276	2	4	194.8	202	99.7	2	1
4371	4092	40524276	2	4	275	192	134.3	2	1
4372	4092	40524276	2	4	330.7	185	154.9	2	1
4373	4092	40524276	2	4	241.9	198	121.7	2	1
4374	4092	40524276	2	4	240.6	179	109.2	2	1
4375	4092	40524276	1	4	222	273	153.6	2	1
4376	4092	40524276	1	4		325		2	1
4377	4092	40524276	1	4	188.2	306	146	2	1
4378	4092	40524276	1	4	154.8	321	126	2	1
4379	4092	40524276	1	4				2	1
4380	4092	40524276	1	4	222.6	293	165.3	2	1
4381	4092	40524276	1	4				2	1
4382	4109	4067	2	4	377.9	179	172.1	2	1
4383	4109	4067	2	4	450.8	217	248.7	2	1
4384	4109	4067	2	4	188.5	198	94.9	2	1
4385	4109	4067	1	4	234	266	157.8	2	1
4386	4109	4067	1	4				2	1
4387	4109	4067	1	4	223.2	299	169.4	2	1
4388	4109	4067	1	4	235.5	324	193.8	2	1
4389	4117	4074	2	4	472.4	184	220.6	2	1
4391	4117	4074	2	4	446.8	193	219.1	2	1
4392	4117	4074	2	4	502.5	199	254.3	2	1
4393	4117	4074	2	4	393.4	196	195.5	2	1
4394	4117	4074	2	4	294.3	206	153.6	2	1
4395	4117	4074	1	4	479.2	319	388.5	2	1
4398	4117	4074	1	4	273.3	274	190	2	1
4399	4117	4074	1	4	136.7	320	111.1	2	1
4400	4117	4074	1	4	258	327	214.4	2	1
4401	4130	4085	2	4	394.5	233	233.1	2	1
4402	4130	4085	2	4	334.2	214	181.5	2	1
4403	4130	4085	2	4	217.5	202	111.5	2	1
4404	4130	4085	2	4	357.7	205	185.8	2	1
4405	4130	4085	2	4	316	213	171.2	2	1
4406	4130	4085	1	4	230.4	354	207.2	2	1
4407	4130	4085	1	4	237.4	349	210.1	2	1
4408	4130	4085	1	4	119	330	99.7	2	1
4409	4130	4085	1	4	171.2	350	152	2	1
4423	4012	4141	2	4	634.5	172	276.7	2	1
4424	4012	4141	2	4		191		2	1
4425	4012	4141	2	4	691.2	189	331.6	2	1
4426	4012	4141	2	4	562.6	176	251.9	2	1
4427	4012	4141	2	4	535.3	179	242.7	2	1
4428	4012	4141	1	4		296		2	1
4429	4012	4141	1	4	298	298	225.5	2	1
4431	4012	4141	1	4	294	297	221.6	2	1
4432	4012	4141	1	4	488.3	251	310.6	2	1
4433	4012	4141	1	4	235.2	296	176.5	2	1
4434	4034	4094	2	4	326.5	192	158.9	2	1
4435	4034	4094	2	4	338.8	190	163.5	2	1
4436	4034	4094	2	4	357.3	183	166.3	2	1
4437	4034	4094	2	4	599.4	169	256.8	2	1
4438	4034	4094	1	4	348.9	278	245.8	2	1
4439	4034	4094	1	4	369.1	294	275.4	2	1
4440	4034	4094	1	4	309.7	274	215.2	2	1
4441	4034	4094	1	4	348.9	272	241.2	2	1
4442	4034	4094	1	4	371.6	286	270	2	1
4443	4034	4094	1	4	403	267	273.5	2	1
4444	4034	4094	1	4	303	247	190.3	2	1
4445	4034	4094	1	4	450.4	307	350.7	2	1
4446	4034	4094	1	4	434.8	275	303.5	2	1
4447	4148	4115	2	4	404.5	190	195.1	2	1
4448	4148	4115	2	4	387.4	184	180.5	2	1
4449	4148	4115	2	4	309	174	136.8	2	1
4450	4148	4115	2	4	376	176	168	2	1
4451	4148	4115	2	4	339.1	183	157.8	2	1
4452	4148	4115	1	4				2	1
4453	4148	4115	1	4	372.4	300	283.9	2	1
4454	4148	4115	1	4	465.6	276	325.7	2	1
4455	4148	4115	1	4	414.5	265	279	2	1
4470	4044	4229	2	4	343.7	196	171.1	2	1
4471	4044	4229	2	4	534.2	197	267.4	2	1
4472	4044	4229	2	4	263.4	222	148.6	2	1
4473	4044	4229	1	4	340.5	279	241.1	2	1
4474	4044	4229	1	4	409.5	271	282.1	2	1
4475	4044	4229	1	4	338.1	281	241.3	2	1
4476	4044	4229	1	4	309	284	222.6	2	1
4477	4044	4229	1	4	249.8	340	215.7	2	1
4478	4044	4229	1	4	333.9	274	232	2	1
4479	4044	4229	1	4	404.1	336	344.6	2	1
4480	4044	4229	1	4	431	258	282.6	2	1
4481	4044	4229	1	4	270.3	288	197.6	2	1
4482	4199	4122	2	4	353.3	232	207.7	2	1
4483	4199	4122	2	4	302	228	174.8	2	1
4484	4199	4122	2	4	283.7	187	134.9	2	1
4485	4199	4122	2	4	399.1	227	229.6	2	1
4486	4199	4122	2	4	390.3	177	175.2	2	1
4487	4199	4122	2	4	366.1	205	190.3	2	1
4488	4199	4122	2	4	478	181	219.6	2	1
4489	4199	4122	2	4	388.9	194	191.1	2	1
4490	4199	4122	1	4	261.2	303	201.1	2	1
4491	4199	4122	1	4	298	263	199.1	2	1
4492	4199	4122	1	4	325.5	291	240.5	2	1
4493	4199	4122	1	4	364.3	295	272.6	2	1
4494	4199	4122	1	4	256.1	286	185.8	2	1
43904509	4117	4074	2	4	198.7	222	111.8	2	1
44304557	4012	4141	1	4	312.5	265	209.9	2	1
4589	4387	4320	2	5		179		2	1
4590	4387	4320	2	5	434.8	169	186.7	2	1
4591	4387	4320	2	5	435.6	188	207.8	2	1
4592	4387	4320	2	5	399.1	175	177.1	2	1
4593	4387	4320	2	5	429.4	172	187.7	2	1
4594	4387	4320	2	5	340.9	201	173.7	2	1
4595	4387	4320	2	5	504.6	194	247.9	2	1
4596	4387	4320	2	5	412.2	180	188.1	2	1
4597	4387	4320	2	5	280.7	153	109.3	2	1
4598	4387	4320	1	5	372.4	273	257.8	2	1
4599	4387	4320	1	5	323.7	312	256	2	1
4600	4387	4320	1	5	308	292	228	2	1
4601	4387	4320	1	5		300		2	1
4602	4398	4341	2	5	422.9	174	187.2	2	1
4603	4398	4341	2	5	443.6	218	245	2	1
4604	4398	4341	2	5	370.9	183	172.3	2	1
4605	4398	4341	2	5	453.2	204	234.9	2	1
4606	4398	4341	2	5	517.9	212	278.7	2	1
4607	4398	4341	2	5	332.5	204	171.8	2	1
4608	4398	4341	2	5	251.4	193	123	2	1
4609	4398	4341	2	5	322.3	186	151.8	2	1
4610	4398	4341	1	5		313		2	1
4611	4398	4341	1	5	253.9	326	210	2	1
4612	4407	4352	2	5	237.4	198	119.6	2	1
4613	4407	4352	2	5	342.6	201	175.1	2	1
4615	4407	4352	2	5	490.8	212	264.6	2	1
4616	4407	4352	2	5	398.8	226	228.9	2	1
4617	4407	4352	2	5	370.9	197	185.8	2	1
4618	4407	4352	1	5	287	315	229.5	2	1
4619	4407	4352	1	5	286.3	284	206.4	2	1
4620	4407	4352	1	5		361		2	1
4621	4407	4352	1	5	196.7	297	148.3	2	1
4622	4407	4352	1	5	362.1	304	279.6	2	1
4623	4407	4352	1	5	350	272	241.2	2	1
4624	4346	4322	2	5	325.8	184	151.8	2	1
4625	4346	4322	2	5	170.4	204	88	2	1
4626	4346	4322	2	5	302.3	219	168.4	2	1
4627	4346	4322	2	5	282.3	201	143.8	2	1
4628	4346	4322	2	5	350	177	157.2	2	1
4629	4346	4322	2	5	618.8	199	312.2	2	1
4630	4346	4322	2	5	234	200	118.9	2	1
4631	4346	4322	2	5	374.2	179	169.8	2	1
4632	4346	4322	1	5	273.3	330	229.1	2	1
4633	4346	4322	1	5	261.2	250	165.6	2	1
4634	4346	4322	1	5	326.5	314	259.9	2	1
4635	4346	4322	1	5	210.3	285	151.9	2	1
4636	4346	4322	1	5				2	1
4637	4358	4427	2	5	337.4	189	161.8	2	1
4638	4358	4427	2	5	315.3	201	160.9	2	1
4639	4358	4427	2	5	503.3	187	238.4	2	1
4640	4358	4427	2	5	294.3	183	137	2	1
4641	4358	4427	2	5	388.9	181	178.4	2	1
4642	4358	4427	2	5	253.3	202	130	2	1
4643	4358	4427	2	5	334.2	189	160.7	2	1
4644	4358	4427	2	5	374.6	188	178.9	2	1
4645	4358	4427	1	5		311		2	1
4646	4358	4427	1	5	346.8	296	260.4	2	1
4647	4358	4427	1	5	188	305	145.4	2	1
4648	4358	4427	1	5	281.7	260	185.6	2	1
4649	4441	4370	2	5	273.7	201	139.8	2	1
4650	4441	4370	2	5	231.9	212	124.7	2	1
4651	4441	4370	2	5	445.6	188	212.4	2	1
4652	4441	4370	2	5	225	181	103.1	2	1
4653	4441	4370	2	5	326.2	212	175.3	2	1
4654	4441	4370	2	5	286.7	216	157.2	2	1
4655	4441	4370	2	5	427.5	198	214.6	2	1
4656	4441	4370	1	5	165.9	315	132.5	2	1
4657	4441	4370	1	5	224.4	273	155.3	2	1
4658	4441	4370	1	5	248.5	295	185.8	2	1
4659	4441	4370	1	5	133.5	330	111.7	2	1
4660	4453	4384	2	5	305.3	190	147.4	2	1
4661	4453	4384	2	5	178	182	82.2	2	1
4663	4453	4384	2	5	211.8	205	110.4	2	1
4664	4453	4384	2	5	236.5	196	117.5	2	1
4665	4453	4384	1	5	144.4	284	104.2	2	1
4666	4453	4384	1	5	157.2	341	136	2	1
4667	4453	4384	1	5	184	227	106.2	2	1
4668	4453	4384	1	5		279		2	1
4669	4453	4384	1	5	121.3	279	85.7	2	1
4670	4331	4404	2	5	464.4	205	241.6	2	1
4671	4331	4404	2	5	427.1	198	214.6	2	1
4672	4331	4404	2	5		190		2	1
4673	4331	4404	2	5	286.3	230	166.9	2	1
4674	4331	4404	2	5	301.3	215	164.6	2	1
4675	4331	4404	1	5	202.5	330	169.7	2	1
4676	4331	4404	1	5	273.7	311	215.7	2	1
4677	4331	4404	1	5	231.6	302	177.8	2	1
4678	4331	4404	1	5	228.3	353	204.4	2	1
4679	4331	4404	1	5	285	264	191.3	2	1
4680	4494	43904509	2	5		185		2	1
4681	4494	43904509	2	5	241.2	200	122.6	2	1
4682	4494	43904509	2	5	251.7	186	118.7	2	1
4683	4494	43904509	2	5	207.3	183	96.4	2	1
4684	4494	43904509	2	5	367.6	194	181.2	2	1
4685	4494	43904509	2	5	231.6	176	103.3	2	1
4686	4494	43904509	2	5	409.1	161	167.6	2	1
4687	4494	43904509	2	5	381.2	182	176.3	2	1
4688	4494	43904509	2	5	171	163	70.8	2	1
4689	4494	43904509	1	5		212		2	1
4690	4494	43904509	1	5	227.1	299	172.2	2	1
4691	4494	43904509	1	5	287.7	220	160.6	2	1
4692	4494	43904509	1	5	191.4	279	135.7	2	1
4693	4494	43904509	1	5	324.8	226	186.4	2	1
4694	44304557	4436	2	5	297.3	182	137.7	2	1
4695	44304557	4436	2	5	187.4	175	83.4	2	1
4696	44304557	4436	2	5	262.8	204	135.8	2	1
4697	44304557	4436	2	5	395.7	187	187.8	2	1
4698	44304557	4436	2	5	299.3	205	155.6	2	1
4699	44304557	4436	2	5	258.3	180	118.2	2	1
4700	44304557	4436	2	5	333.9	208	176.4	2	1
4701	44304557	4436	2	5	247.6	177	111	2	1
4702	44304557	4436	1	5	240	307	186.9	2	1
4703	44304557	4436	1	5		292		2	1
4704	44304557	4436	1	5	283.7	281	202.6	2	1
4705	44304557	4436	1	5	460	269	314.3	2	1
4706	44304557	4436	1	5				2	1
4707	44304557	4436	1	5	371.6	297	280.1	2	1
4708	4338	4483	2	5	392.2	204	203.1	2	1
4709	4338	4483	2	5	474	240	288.3	2	1
4710	4338	4483	2	5	302.7	235	180.7	2	1
4711	4338	4483	2	5	231	229	134	2	1
4712	4338	4483	2	5	244.7	247	153.7	2	1
4714	4338	4483	1	5	159.6	324	131.2	2	1
4715	4338	4483	1	5		346		2	1
4716	4338	4483	1	5	259.3	399	262.7	2	1
4717	4338	4483	1	5	181.2	367	168.7	2	1
4719	4338	4483	1	5	322.7	367	300.4	2	1
4730	4378	4472	2	5	404.5	207	212.3	2	1
4731	4378	4472	2	5	284.3	181	130.6	2	1
4732	4378	4472	2	5	195	207	102.5	2	1
4733	4378	4472	2	5	222.6	213	120.1	2	1
4734	4378	4472	2	5	452	204	233.6	2	1
4735	4378	4472	2	5	394	208	208.2	2	1
4736	4378	4472	2	5	636.8	188	303.2	2	1
4737	4378	4472	2	5	162.5	218	90	2	1
4738	4378	4472	1	5	220.2	339	189.2	2	1
4739	4378	4472	1	5	182.3	316	146.2	2	1
4740	4378	4472	1	5	248.8	292	184.7	2	1
4741	4478	4449	2	5	175.5	137	61	2	1
4742	4478	4449	2	5	166	168	70.7	2	1
4743	4478	4449	2	5	231.6	160	94.3	2	1
4744	4478	4449	2	5	118.3	180	53.9	2	1
4745	4478	4449	2	5		192		2	1
4746	4478	4449	1	5	198.4	249	125.6	2	1
4747	4478	4449	1	5	180.3	283	129.6	2	1
4748	4478	4449	1	5		276		2	1
46144764	4407	4352	2	5	346.8	207	182.6	2	1
46624790	4453	4384	2	5	248.8	187	118	2	1
47134791	4338	4483	2	5	193.3	232	113.6	2	1
47184789	4338	4483	1	5	297.3	374	282.4	2	1
4793	4648	4673	2	6	380.1	196	189.3	2	1
4794	4648	4673	2	6	296.3	181	135.8	2	1
4795	4648	4673	2	6	206.1	206	107.8	2	1
4796	4648	4673	2	6	250.4	190	121	2	1
4797	4648	4673	2	6	414.9	195	205.1	2	1
4798	4648	4673	2	6	295.3	209	157	2	1
4799	4648	4673	2	6	353.7	171	153.7	2	1
4800	4648	4673	2	6	270.3	180	123.8	2	1
4801	4648	4673	1	6	211.2	366	196.1	2	1
4802	4648	4673	1	6	307.7	329	257.2	2	1
4803	4648	4673	1	6	237.8	334	201.8	2	1
4804	4648	4673	1	6	199.5	329	166.8	2	1
4805	4632	4688	2	6	321.3	196	159.7	2	1
4806	4632	4688	2	6	325.5	199	164.5	2	1
4807	4632	4688	2	6	344	185	161.5	2	1
4808	4632	4688	2	6	380.1	180	174	2	1
4809	4632	4688	2	6	255.8	206	134	2	1
4810	4632	4688	1	6	280.7	258	184.1	2	1
4811	4632	4688	1	6		300		2	1
4812	4632	4688	1	6	311.8	319	252.1	2	1
4813	4632	4688	1	6	280.3	291	206.9	2	1
4814	4632	4688	1	6	233.4	314	186.1	2	1
4815	4632	4688	1	6	286.3	276	200.3	2	1
4816	4632	4688	1	6	130.8	308	102.3	2	1
4817	4739	4695	2	6	383	169	164.5	2	1
4818	4739	4695	2	6	164.9	207	86.6	2	1
4819	4739	4695	2	6	327.6	173	143.8	2	1
4820	4739	4695	2	6	344.4	186	162.6	2	1
4821	4739	4695	1	6	178.3	295	133.6	2	1
4822	4739	4695	1	6	268.8	240	164	2	1
4823	4739	4695	1	6	347.5	259	228.8	2	1
4824	4739	4695	1	6	227.1	279	160.7	2	1
4825	4739	4695	1	6	369.4	284	266.7	2	1
4826	4739	4695	1	6	462	257	301.8	2	1
4827	4739	4695	1	6	287.3	287	209.2	2	1
4828	4739	4695	1	6	232.5	304	179.3	2	1
4829	4739	4695	1	6	376.4	246	234.6	2	1
4830	4739	4695	1	6	249.2	267	169	2	1
4831	4611	47134791	2	6	338.4	227	194.8	2	1
4832	4611	47134791	2	6	281	237	168.9	2	1
4833	4611	47134791	2	6	309.7	217	170.4	2	1
4834	4611	47134791	2	6		221		2	1
4835	4611	47134791	2	6	389.2	218	215	2	1
4836	4611	47134791	2	6	396.1	231	232	2	1
4837	4611	47134791	1	6	276.7	375	263.1	2	1
4838	4611	47134791	1	6		349		2	1
4839	4611	47134791	1	6	325.1	317	261.2	2	1
4840	4611	47134791	1	6	382.6	363	352.3	2	1
4841	4611	47134791	1	6	306.7	345	268.8	2	1
4842	4667	4733	2	6	274.7	212	147.9	2	1
4843	4667	4733	2	6	242.2	227	139.7	2	1
4844	4667	4733	2	6		185		2	1
4845	4667	4733	2	6	201.6	222	113.4	2	1
4846	4667	4733	2	6	310	207	162.9	2	1
4847	4667	4733	2	6	226.8	224	128.8	2	1
4848	4667	4733	2	6	236.2	174	104.2	2	1
4849	4667	4733	2	6	405.7	188	194	2	1
4850	4667	4733	2	6	364.7	211	195.1	2	1
4851	4667	4733	1	6		316		2	1
4852	4667	4733	1	6		281		2	1
4853	4667	4733	1	6	286.3	316	229.7	2	1
4854	4667	4733	1	6	270	278	190.2	2	1
4855	4717	46624790	2	6	528.8	195	262.2	2	1
4856	4717	46624790	2	6	533.3	214	290	2	1
4857	4717	46624790	2	6	244.7	223	138.3	2	1
4858	4717	46624790	2	6	388.5	222	218.5	2	1
4859	4717	46624790	2	6	611.6	184	285.9	2	1
4860	4717	46624790	1	6	382.6	329	319.7	2	1
4861	4717	46624790	1	6	279.3	344	243.6	2	1
4862	4717	46624790	1	6		294		2	1
4863	4717	46624790	1	6	315.3	337	269.9	2	1
4864	4717	46624790	1	6	247.9	311	195.7	2	1
4865	4717	46624790	1	6	226.5	303	174.4	2	1
4866	4656	4638	2	6	518.8	163	214.9	2	1
4867	4656	4638	2	6	347.5	181	159.6	2	1
4869	4656	4638	2	6	484.8	186	228.6	2	1
4870	4656	4638	2	6	374.2	201	190.9	2	1
4871	4656	4638	2	6	270.3	193	132.3	2	1
4873	4656	4638	2	6		178		2	1
4874	4656	4638	1	6	246.3	293	182.9	2	1
4875	4656	4638	1	6	304.3	276	213	2	1
4876	4656	4638	1	6	320.6	291	237.1	2	1
4877	4657	4642	1	6	264.7	297	199.2	2	1
4878	4657	4642	1	6	486.7	281	347.3	2	1
4879	4600	4743	2	6	568.2	178	257.3	2	1
4880	4600	4743	2	6	376	170	162.4	2	1
4881	4600	4743	2	6	263.7	202	135.1	2	1
4882	4600	4743	2	6	361.4	195	179	2	1
4883	4600	4743	2	6	317.8	194	156.3	2	1
4884	4600	4743	1	6	495.8	246	309.1	2	1
4885	4600	4743	1	6	349.3	264	234	2	1
4886	4600	4743	1	6		278		2	1
4887	4600	4743	1	6	269.1	276	188.6	2	1
4889	4600	4743	1	6		297		2	1
4890	4600	4743	1	6	309.3	290	227.5	2	1
4892	4619	4625	2	6	273.3	198	137.5	2	1
4893	4619	4625	2	6	203.1	181	93.4	2	1
4894	4619	4625	2	6	164.1	167	69.6	2	1
4895	4619	4625	2	6	640.3	150	243.5	2	1
4896	4619	4625	2	6	280	200	142.4	2	1
4897	4619	4625	1	6	340.2	233	200.8	2	1
4898	4619	4625	1	6	205.2	281	146.6	2	1
4899	4619	4625	1	6	146.5	289	107.4	2	1
4900	4619	4625	1	6				2	1
4901	4619	4625	1	6	97.8	319	79.3	2	1
4902	4619	4625	1	6		293		2	1
4903	4619	4625	1	6	305	269	208.2	2	1
4904	4692	4597	2	6	252	184	117.7	2	1
4905	4692	4597	2	6	202.8	197	101.4	2	1
4906	4692	4597	2	6	338.4	164	140.9	2	1
4907	4692	4597	2	6	306.3	176	136.7	2	1
4908	4692	4597	2	6	332.8	180	152.2	2	1
4909	4692	4597	2	6	198.7	187	94.2	2	1
4910	4692	4597	2	6	323	190	155.9	2	1
4911	4692	4597	2	6	228.9	193	112.1	2	1
4912	4692	4597	1	6	248.8	281	177.3	2	1
4913	4692	4597	1	6	241.9	230	141.3	2	1
4914	4692	4597	1	6	258	263	172.2	2	1
4915	4678	4607	2	6	358.4	214	195.1	2	1
4916	4678	4607	2	6	353.3	217	194.4	2	1
4917	4678	4607	2	6	382.3	211	204.5	2	1
4918	4678	4607	2	6	449.2	204	232.4	2	1
4919	4678	4607	2	6	518.8	223	294.1	2	1
4920	4678	4607	2	6	385.9	221	216.9	2	1
4921	4678	4607	1	6	326.2	293	242.6	2	1
4922	4678	4607	1	6	219	282	157	2	1
4923	4678	4607	1	6	213.9	315	170.8	2	1
4924	4678	4607	1	6	276.7	270	189.7	2	1
4925	4678	4607	1	6	300.3	288	219.4	2	1
4926	4678	4607	1	6	285.7	284	206.2	2	1
4927	4678	4607	1	6	301.7	312	238.7	2	1
4929	4702	46144764	2	6	315.3	214	171.3	2	1
4930	4702	46144764	2	6	331.4	172	145	2	1
4931	4702	46144764	2	6		183		2	1
4932	4702	46144764	2	6	262.1	198	131.9	2	1
4933	4702	46144764	2	6	423.3	191	205.4	2	1
4934	4702	46144764	2	6	673.9	187	319.5	2	1
4935	4702	46144764	2	6	218.7	216	119.7	2	1
4936	4702	46144764	1	6	255.5	248	161.1	2	1
4937	4702	46144764	1	6	272	268	185.2	2	1
4938	4702	46144764	1	6	283.3	286	206	2	1
4939	4702	46144764	1	6		317		2	1
4940	4702	46144764	1	6	359.2	294	267.8	2	1
4941	4702	46144764	1	6		269		2	1
4942	4746	4650	2	6		217		2	1
4943	4746	4650	2	6	279.3	201	142.4	2	1
4944	4746	4650	2	6	257.4	191	125	2	1
4945	4746	4650	2	6	256.1	198	128.5	2	1
4946	4746	4650	2	6	163.3	197	81.6	2	1
4947	4746	4650	2	6	250.1	150	95.3	2	1
4948	4746	4650	1	6	239.7	295	179.2	2	1
4949	4746	4650	1	6	195.3	334	165.8	2	1
4950	4746	4650	1	6	296	252	189.3	2	1
4951	4746	4650	1	6	253.6	291	187.6	2	1
48684981	4656	4638	2	6	277.7	171	120.8	2	1
4984	4949	4894	2	7	251.1	218	138.8	3	1
4985	4949	4894	1	7	179.7	306	139.8	3	1
4987	4949	4894	1	7	258.3	349	229.1	3	1
4988	4949	4894	1	7	429.8	305	332.5	3	1
4989	4949	4894	1	7	404.9	360	370	3	1
4990	4949	4894	1	7	771.5	313	612.9	3	1
4991	4949	4894	1	7	374.9	324	308.3	3	1
4993	4949	4894	1	7	233.6	288	171	3	1
4994	4949	4894	1	7	235.2	301	179.6	3	1
6014	4865	48684981	2	7	362.8	205	189	3	1
6015	4865	48684981	2	7	507.9	192	248	3	1
6016	4865	48684981	1	7	543.5	321	443.4	3	1
6017	4865	48684981	2	7	460	190	221.4	3	1
6018	4865	48684981	2	7	400.7	202	205.4	3	1
6019	4865	48684981	2	7	270.7	221	151.7	3	1
6020	4865	48684981	2	7	369.1	220	206.3	3	1
6021	4865	48684981	2	7	388.1	147	144.4	3	1
6022	4865	48684981	1	7	191.4	319	155	3	1
6023	4865	48684981	1	7		343		3	1
6025	4814	4843	2	7	376.8	238	227.2	3	1
6026	4814	4843	2	7	241.9	204	125.2	3	1
6027	4814	4843	2	7	422.9	228	244.3	3	1
6028	4814	4843	2	7	156.9	218	86.9	3	1
6029	4814	4843	2	7	186.3	211	99.9	3	1
6030	4814	4843	2	7	112.3	217	61.8	3	1
6031	4814	4843	2	7	262.8	217	144.9	3	1
6032	4814	4843	2	7	174.6	200	88.5	3	1
6033	4814	4843	1	7	188.2	318	152.1	3	1
6034	4814	4843	1	7	309.3	302	237	3	1
6035	4814	4843	1	7	297	296	222.8	3	1
6036	4814	4843	1	7	244.1	274	169.7	3	1
6037	4803	4911	2	7	368.3	206	192.8	3	1
6038	4803	4911	2	7	300	208	158.4	3	1
6039	4803	4911	2	7	258.3	228	149.5	3	1
6040	4803	4911	2	7	231	218	128.1	3	1
6041	4803	4911	1	7	189.9	316	152.5	3	1
6042	4803	4911	1	7	219.6	347	193.4	3	1
6043	4803	4911	1	7		343		3	1
6044	4803	4911	1	7		348		3	1
6045	4803	4911	1	7		344		3	1
6046	4803	4911	1	7		329		3	1
6050	4839	4947	2	7	525	181	241.5	3	1
6053	4839	4947	2	7	497.1	198	250.1	3	1
6054	4839	4947	2	7		204		3	1
6055	4839	4947	1	7		298		3	1
6056	4839	4947	1	7		308		3	1
6057	4839	4947	1	7		283		3	1
6058	4839	4947	1	7	206.4	287	150.4	3	1
6061	4948	4896	2	7	444.8	172	194.6	3	1
6062	4948	4896	2	7	166	197	83	3	1
6063	4948	4896	1	7				3	1
6064	4948	4896	1	7				3	1
6065	4948	4896	1	7				3	1
6066	4948	4896	1	7				3	1
6067	4948	4896	1	7				3	1
6068	4948	4896	1	7				3	1
6069	4948	4896	1	7				3	1
6070	4948	4896	1	7				3	1
6072	4948	4896	1	7				3	1
6073	4887	4932	2	7	457.6	169	196.3	3	1
6075	4887	4932	2	7	656.7	193	321	3	1
6076	4887	4932	2	7	677.7	178	306.2	3	1
6077	4887	4932	2	7	540.9	170	233.4	3	1
6079	4887	4932	2	7	523.3	181	240.4	3	1
6081	4887	4932	1	7	581.2	308	454.7	3	1
6082	4887	4932	1	7	265	278	187	3	1
6083	4887	4932	1	7	241.6	290	177.8	3	1
6084	4887	4932	1	7	302	340	260.5	3	1
6086	4874	4809	2	7	233.4	224	132.5	3	1
6087	4874	4809	2	7	191.4	205	99.4	3	1
6088	4874	4809	2	7	278.3	205	145.1	3	1
6089	4874	4809	2	7	264.7	210	141.2	3	1
6090	4874	4809	1	7	240.3	283	172.5	3	1
6091	4874	4809	1	7	225.3	320	183.2	3	1
6093	4874	4809	1	7	244.1	338	209.6	3	1
6094	4874	4809	1	7	185.4	330	155.1	3	1
6102	4853	4798	2	7	242.8	204	125.6	3	1
6103	4853	4798	2	7	212.7	184	99.3	3	1
6105	4853	4798	2	7	229.2	191	111	3	1
6106	4853	4798	1	7	109.8	304	84.6	3	1
6107	4853	4798	1	7	173.5	337	148.2	3	1
6108	4853	4798	1	7		281		3	1
6109	4853	4798	1	7	304.7	284	219.6	3	1
6110	4853	4798	1	7		302		3	1
6112	4853	4798	1	7		330		3	1
6113	4914	4819	2	7	137.2	203	70.6	3	1
6114	4914	4819	2	7	370.9	184	172.8	3	1
6115	4914	4819	1	7	191.4	292	141.6	3	1
6116	4914	4819	1	7	153.7	299	116.7	3	1
6118	4914	4819	1	7	66.2	264	44.3	3	1
6119	4914	4819	1	7	182	299	138.3	3	1
6133	4837	4832	2	7	411	199	207.2	3	1
6134	4837	4832	2	7	321.6	194	158.2	3	1
6135	4837	4832	2	7	478	210	254.3	3	1
6136	4837	4832	2	7	361	201	184	3	1
6138	4837	4832	1	7	210.6	307	164.2	3	1
6139	4837	4832	1	7	199.2	327	165.5	3	1
6140	4837	4832	1	7	312.9	271	215.5	3	1
6143	4837	4832	1	7	85.5	320	69.4	3	1
6144	4837	4832	1	7	129.3	311	102	3	1
6146	4824	4916	2	7	279.7	212	150.6	3	1
6147	4824	4916	2	7	405.3	208	214	3	1
6148	4824	4916	2	7	558.3	210	297	3	1
6149	4824	4916	2	7	594.5	221	333.1	3	1
6150	4824	4916	2	7	349.3	232	205.7	3	1
6159	4824	4916	2	7	189.1	223	107.1	3	1
6160	4824	4916	2	7	367.6	192	179	3	1
6161	4824	4916	1	7		327		3	1
6163	4824	4916	1	7		344		3	1
6164	4824	4916	1	7	136.7	340	117.8	3	1
6165	4923	4883	2	7	248.5	193	121.5	3	1
6167	4923	4883	2	7	627.3	227	361.4	3	1
6168	4923	4883	2	7	552.2	210	294.3	3	1
6169	4923	4883	1	7	270	314	215.3	3	1
6170	4923	4883	1	7	103	332	86.8	3	1
6171	4923	4883	1	7	287	260	189.5	3	1
6172	4923	4883	1	7	268.2	278	189.3	3	1
6173	4898	4858	2	7	87.3	230	51.1	3	1
6176	4898	4858	1	7		299		3	1
6177	4898	4858	1	7		422		3	1
6178	4898	4858	1	7	205.8	394	205.9	3	1
6189	4903	4857	2	7	348.2	197	174.3	3	1
6190	4903	4857	1	7	191.4	350	170.2	3	1
49836129	4949	4894	2	7	272.7	219	151.7	3	1
49866184	4949	4894	1	7	543.5	321	443.4	3	1
49926130	4949	4894	1	7	427.9	304	330.4	3	1
60246132	4865	48684981	1	7		300		3	1
60496181	4839	4947	2	7	454.4	209	241.3	3	1
60596179	4839	4947	1	7		272		3	1
60856195	4887	4932	1	7		270		3	1
61046215	4853	4798	2	7	172.9	201	88.2	3	1
61176199	4914	4819	1	7	148.7	298	112.3	3	1
61376201	4837	4832	2	7	424.1	199	214	3	1
61416202	4837	4832	1	7	511.3	288	374	3	1
61456203	4837	4832	1	7		339		3	1
61666200	4923	4883	2	7	258	214	140	3	1
61886212	4903	4857	2	7	306.7	223	173.3	3	1
61916213	4903	4857	1	7	258.7	311	204	3	1
61926214	4903	4857	1	7	118.8	279	84	3	1
604762000000	4839	4947	2	7	743.3	201	379.9	3	1
607462000000	4887	4932	2	7	525.4	173	231	3	1
6219	6093	6014	2	8	162.5	188	77.6	3	1
6220	6093	6014	2	8		228		3	1
6221	6093	6014	2	8	86.9	222	48.9	3	1
6222	6093	6014	2	8	393.6	193	193.2	3	1
6223	6093	6014	1	8	513.8	330	430.8	3	1
6224	6093	6014	1	8	237.8	303	182.7	3	1
6225	6093	6014	1	8	227.1	289	166.7	3	1
6227	6093	6014	1	8	142.3	284	102.5	3	1
6233	6107	6030	2	8	420.4	192	205.1	3	1
6234	6107	6030	2	8	249.5	208	132	3	1
6235	6107	6030	2	8	352.9	182	163.2	3	1
6237	6107	6030	2	8	211.6	227	122.1	3	1
6238	6107	6030	1	8	75.3	310	59.3	3	1
6239	6107	6030	1	8		266		3	1
6240	6107	6030	1	8		318		3	1
6241	6107	6030	1	8		337		3	1
6242	6107	6030	1	8		297		3	1
6243	6107	6030	1	8		315		3	1
6247	6036	6086	1	8				3	1
6248	6036	6086	2	8	163.1	223	92.1	3	1
6249	6036	6086	2	8		204		3	1
6250	6036	6086	2	8	120.8	236	72.5	3	1
6251	6036	6086	2	8	300.7	226	172.6	3	1
6252	6036	6086	2	8	283	197	141.8	3	1
6253	6036	6086	2	8	355.5	203	183	3	1
6254	6036	6086	1	8	166.7	281	119	3	1
6255	6036	6086	1	8	185.4	315	148.3	3	1
6256	6036	6086	1	8		321		3	1
6257	6036	6086	1	8	105.8	308	82.7	3	1
6258	6036	6086	1	8		289		3	1
6259	6036	6086	1	8	253.9	315	203.1	3	1
6262	6109	6028	2	8	426.4	195	210.6	3	1
6263	6109	6028	2	8	375.7	197	187.6	3	1
6264	6109	6028	2	8	343	211	183.5	3	1
6265	6109	6028	1	8	360.6	306	280.3	3	1
6266	6109	6028	1	8	158.8	305	123.1	3	1
6267	6109	6028	1	8	78.9	317	63.5	3	1
6268	6109	6028	1	8	130	315	103.9	3	1
6269	6109	6028	1	8	53.9	335	45.7	3	1
6270	6144	607462000000	2	8	341.2	184	159.3	3	1
6271	6144	607462000000	2	8	383	173	168.6	3	1
6272	6144	607462000000	2	8	290.3	362	266.9	3	1
6273	6144	607462000000	1	8	109	314	86.8	3	1
6274	6144	607462000000	1	8	150	276	104.9	3	1
6275	6144	607462000000	1	8	171.2	301	130.9	3	1
6277	6144	607462000000	1	8		343		3	1
6278	6144	607462000000	1	8	169.3	265	114	3	1
6280	4993	604762000000	2	8	177.2	209	94.2	3	1
6282	4993	604762000000	2	8		193		3	1
6283	4993	604762000000	2	8	266.9	217	147	3	1
6284	4993	604762000000	2	8	112.5	231	65.8	3	1
6285	4993	604762000000	1	8	146.3	325	120.6	3	1
6286	4993	604762000000	1	8	108.3	327	89.8	3	1
6287	4993	604762000000	1	8		358		3	1
6288	4993	604762000000	1	8	191.6	302	147.1	3	1
6289	6116	6039	2	8	390	197	195.4	3	1
6290	6116	6039	2	8	544.4	225	310.9	3	1
6291	6116	6039	2	8	194.5	220	108.7	3	1
6292	6116	6039	2	8	375.3	232	221.2	3	1
6293	6116	6039	2	8	270.4	162	111.4	3	1
6294	6116	6039	2	8		205		3	1
6295	6116	6039	1	8	167	361	153.1	3	1
6296	6116	6039	1	8		344		3	1
6297	6116	6039	1	8		336		3	1
6298	6116	6039	1	8		335		3	1
6299	6116	6039	1	8		334		3	1
6300	6116	6039	1	8	80.3	305	62.3	3	1
6301	6116	6039	1	8	185.4	299	140.9	3	1
6310	6164	6113	2	8	197.6	211	105.7	3	1
6311	6164	6113	2	8	263.4	208	138.8	3	1
6312	6164	6113	2	8	149.2	242	91.8	3	1
6313	6164	6113	2	8	136.9	201	69.9	3	1
6314	6164	6113	2	8	134.5	215	73.3	3	1
6316	6164	6113	2	8	199.2	197	99.6	3	1
6317	6164	6113	1	8	134.5	342	116.8	3	1
6318	6164	6113	1	8	129.8	319	105.1	3	1
6319	6164	6113	1	8	70.1	350	62.3	3	1
6320	6164	6113	1	8	59.1	322	48.2	3	1
6334	6042	6103	2	8	228	204	118.2	3	1
6335	6042	6103	1	8	61.7	268	41.9	3	1
6336	6042	6103	2	8	191.9	189	92.1	3	1
6337	6042	6103	2	8	475.2	201	242.9	3	1
6339	6042	6103	2	8	126	207	66.3	3	1
6340	6042	6103	2	8	251.1	192	122.3	3	1
6341	6042	6103	2	8	349.6	197	174.6	3	1
6342	6042	6103	1	8	89.7	284	64.5	3	1
6343	6042	6103	1	8	62.8	289	46.1	3	1
6344	6042	6103	1	8		261		3	1
6345	6083	6165	2	8	70.1	221	39.4	3	1
6346	6083	6165	2	8	299	203	153.9	3	1
6347	6083	6165	2	8	82.9	188	39.5	3	1
6348	6083	6165	2	8	389.6	210	208.1	3	1
6349	6083	6165	2	8	89.2	203	45.9	3	1
6350	6083	6165	2	8	169.5	189	81.2	3	1
6351	6083	6165	1	8	289.3	278	204.2	3	1
6352	6083	6165	1	8	172.7	307	134.4	3	1
6354	6058	6134	2	8	285.7	196	142.4	3	1
6355	6058	6134	2	8	312.9	186	147.4	3	1
6356	6058	6134	2	8	194.5	228	112.5	3	1
6357	6058	6134	2	8	250.7	199	126.5	3	1
6359	6058	6134	2	8	255.5	215	139.4	3	1
6360	6058	6134	1	8	93.6	315	74.9	3	1
6361	6058	6134	1	8		315		3	1
6362	6058	6134	1	8	76.8	344	67.1	3	1
6363	6058	6134	1	8	89.4	343	77.9	3	1
6387	61916213	49836129	2	8		214		3	1
6388	61916213	49836129	2	8	188.2	208	99.3	3	1
6389	61916213	49836129	2	8	157.5	221	88.3	3	1
6390	61916213	49836129	2	8	356.6	222	200.8	3	1
6391	61916213	49836129	1	8				3	1
6392	61916213	49836129	1	8	76.2	343	66.2	3	1
6393	61916213	49836129	1	8	126	328	105	3	1
6394	61916213	49836129	1	8	99.5	362	91.5	3	1
6395	61916213	49836129	1	8	122.5	315	98	3	1
6396	6022	61886212	2	8		218		3	1
6397	6022	61886212	2	8	260.2	189	124.6	3	1
6398	6022	61886212	2	8	179.2	214	97.3	3	1
6399	6022	61886212	2	8		199		3	1
6400	6022	61886212	2	8	300	199	151.2	3	1
6401	6022	61886212	2	8	285	198	143.4	3	1
6402	6022	61886212	1	8	334.2	305	259.1	3	1
6403	6022	61886212	1	8	316.7	304	244.2	3	1
6404	6022	61886212	1	8		348		3	1
6405	6022	61886212	1	8	155.6	302	119.3	3	1
6406	6022	61886212	1	8		314		3	1
6410	6169	6146	2	8	290.7	199	147.1	3	1
6412	6169	6146	2	8	396.5	219	220.6	3	1
6413	6169	6146	2	8	192.5	214	104.7	3	1
6414	6169	6146	2	8	205.2	233	121.4	3	1
6415	6169	6146	2	8	189.4	235	113	3	1
6418	6169	6146	1	8	199.2	316	159.8	3	1
6419	6169	6146	1	8	222	322	181.7	3	1
6420	6169	6146	1	8	78.2	298	59.3	3	1
6421	6169	6146	1	8	103.2	302	79.1	3	1
6422	6169	6146	1	8	66.2	339	56.9	3	1
62186424	6093	6014	2	8	359.2	212	193.6	3	1
62266425	6093	6014	1	8	199.5	338	171.4	3	1
62366423	6107	6030	2	8	344.7	200	174.8	3	1
62796426	6144	607462000000	1	8	343.7	278	242.3	3	1
62816427	4993	604762000000	2	8	162.8	209	86.3	3	1
63156428	6164	6113	2	8	210.3	223	119.2	3	1
63536429	6083	6165	1	8	103.4	292	76.8	3	1
64116436	6169	6146	2	8	361.4	216	197.7	3	1
6439	6344	6219	2	9	176.3	201	89.9	3	1
6440	6344	6219	2	9	195.3	211	104.8	3	1
6441	6344	6219	2	9	160.1	210	85.4	3	1
6442	6344	6219	2	9	169.8	215	92.8	3	1
6443	6344	6219	2	9		189		3	1
6444	6344	6219	2	9		194		3	1
6445	6344	6219	1	9		337		3	1
6446	6344	6219	1	9		339		3	1
6447	6344	6219	1	9		357		3	1
6448	6335	6221	1	9		186		3	1
6449	6335	6221	1	9		184		3	1
6450	6335	6221	2	9	250.7	206	131	3	1
6451	6335	6221	2	9	295	159	119.1	3	1
6452	6335	6221	2	9	169.8	172	74.1	3	1
6453	6335	6221	1	9	127.5	304	98.4	3	1
6454	6335	6221	1	9		325		3	1
6455	6335	6221	1	9	87.6	320	71	3	1
6456	6335	6221	1	9	75.5	360	69.1	3	1
6457	6335	6221	1	9		308		3	1
6458	6335	6221	1	9		304		3	1
6459	6300	6248	2	9	150	226	86.2	3	1
6460	6300	6248	2	9		245		3	1
6461	6300	6248	2	9	145.5	219	80.9	3	1
6462	6300	6248	1	9		377		3	1
6463	6300	6248	1	9	98.3	450	112.2	3	1
6464	6317	6234	2	9		215		3	1
6465	6317	6234	2	9		218		3	1
6466	6317	6234	2	9	168.4	209	89.2	3	1
6467	6317	6234	2	9	147.3	196	73.2	3	1
6468	6317	6234	2	9		209		3	1
6469	6317	6234	2	9	193.3	202	99.3	3	1
6470	6317	6234	1	9		319		3	1
6471	6317	6234	1	9		316		3	1
6472	6317	6234	1	9		349		3	1
6473	6317	6234	1	9		319		3	1
6474	6317	6234	1	9	82.4	341	71.3	3	1
6475	6317	6234	1	9	97.8	337	83.6	3	1
6476	6295	6250	2	9		244		3	1
6477	6295	6250	2	9		262		3	1
6478	6295	6250	2	9	167.8	233	99.3	3	1
6479	6295	6250	2	9	175.8	206	91.9	3	1
6480	6295	6250	2	9	271.7	225	154.9	3	1
6481	6295	6250	2	9		252		3	1
6482	6295	6250	1	9		366		3	1
6483	6295	6250	1	9		388		3	1
6484	6295	6250	1	9		398		3	1
6485	6318	6237	2	9		217		3	1
6486	6318	6237	2	9	281.7	216	154.4	3	1
6487	6318	6237	2	9	237.4	229	138.1	3	1
6488	6318	6237	2	9		210		3	1
6489	6318	6237	2	9		218		3	1
6490	6318	6237	1	9		340		3	1
6491	6318	6237	1	9		358		3	1
6492	6318	6237	1	9		330		3	1
6493	6318	6237	1	9	112.8	325	93.1	3	1
6494	6318	6237	1	9	92.7	281	66	3	1
6495	6318	6237	1	9		336		3	1
6496	6318	6237	1	9		331		3	1
6506	6352	6291	2	9	391.4	198	196.5	3	1
6507	6352	6291	2	9	191.4	213	103.4	3	1
6508	6352	6291	2	9	252.3	219	140.1	3	1
6509	6352	6291	2	9	275	190	132.6	3	1
6510	6352	6291	2	9	380.8	194	187.3	3	1
6511	6352	6291	1	9		308		3	1
6512	6352	6291	1	9	154.3	343	134.5	3	1
6513	6352	6291	1	9	197.6	351	176.2	3	1
6514	6352	6291	1	9	357	273	247.3	3	1
6515	6394	6270	2	9	407.2	189	194.9	3	1
6516	6394	6270	2	9	262.1	167	111.4	3	1
6517	6394	6270	2	9		234		3	1
6519	6394	6270	2	9	373.1	181	171.8	3	1
6520	6394	6270	2	9	259	196	128.7	3	1
6521	6394	6270	2	9	184.8	205	96	3	1
6522	6394	6270	2	9	189.4	226	108.5	3	1
6523	6394	6270	2	9	236.5	202	121.4	3	1
6524	6394	6270	1	9	164.7	354	147.9	3	1
6525	6394	6270	1	9	201.9	346	177.2	3	1
6526	6394	6270	1	9		292		3	1
6527	6394	6270	1	9	184.8	317	148.5	3	1
6528	6394	6270	1	9		327		3	1
6529	6225	6280	2	9	141.5	188	67.4	3	1
6530	6225	6280	2	9	167	169	71.5	3	1
6531	6225	6280	2	9	333.5	210	177.6	3	1
6532	6225	6280	2	9	211.8	233	125.3	3	1
6533	6225	6280	2	9	239	213	129.3	3	1
6534	6225	6280	2	9	309.3	183	143.8	3	1
6535	6225	6280	2	9	189.4	208	99.9	3	1
6536	6225	6280	2	9	173.8	177	78.1	3	1
6537	6225	6280	2	9	275.3	205	143.5	3	1
6538	6225	6280	1	9	134	287	97.6	3	1
6539	6225	6280	1	9		297		3	1
6540	6225	6280	1	9		277		3	1
6541	6225	6280	1	9		325		3	1
6543	6273	6312	2	9	413.7	218	228.5	3	1
6544	6273	6312	2	9	355.9	181	163.7	3	1
6545	6273	6312	2	9	264.4	170	113.9	3	1
6547	6273	6312	2	9	258.3	189	124.1	3	1
6548	6273	6312	1	9	150.5	307	117.5	3	1
6550	6273	6312	1	9	116.8	310	91.7	3	1
6551	6273	6312	1	9	154	294	115	3	1
6552	6273	6312	1	9		293		3	1
6554	6273	6312	1	9	147.3	336	125.5	3	1
6555	6273	6312	1	9	153.7	337	131.7	3	1
6557	6286	6350	2	9	313.6	159	126.7	3	1
6558	6286	6350	2	9	327.2	207	172.1	3	1
6559	6286	6350	2	9	269.4	177	121	3	1
6560	6286	6350	1	9	223.8	298	169.2	3	1
6561	6286	6350	1	9	111.8	300	85.2	3	1
6563	6286	6350	1	9	160.7	331	134.9	3	1
6565	6286	6350	1	9	199.8	298	151.2	3	1
6566	6421	6334	2	9	390.3	177	175.2	3	1
6569	6421	6334	2	9	222.6	202	114.4	3	1
6571	6421	6334	1	9	228	323	187	3	1
6573	6421	6334	1	9	271.3	261	179.9	3	1
6576	6421	6334	1	9	108.5	323	89	3	1
6577	6285	6349	2	9				3	1
6578	6285	6349	2	9				3	1
6580	6285	6349	2	9				3	1
6581	6285	6349	2	9				3	1
6582	6285	6349	2	9				3	1
6583	6285	6349	1	9				3	1
6584	6285	6349	1	9				3	1
6585	6285	6349	1	9				3	1
6586	6285	6349	1	9				3	1
6588	6285	6349	1	9				3	1
6589	6274	6313	2	9	446.8	162	183.5	3	1
6592	6274	6313	1	9				3	1
6594	6274	6313	1	9				3	1
6597	6274	6313	1	9				3	1
6598	6274	6313	1	9				3	1
6613	6255	6388	2	9	312.5	220	174.3	3	1
6614	6255	6388	2	9		221		3	1
6615	6255	6388	2	9	271.3	212	146	3	1
6616	6255	6388	2	9	235.2	205	122.3	3	1
6617	6255	6388	2	9	268.8	195	132.9	3	1
6620	6255	6388	2	9	244.4	214	133	3	1
6621	6255	6388	1	9		312		3	1
6622	6255	6388	1	9	195.6	344	170.6	3	1
6623	6255	6388	1	9	184.8	392	183.9	3	1
6640	6238	6398	2	9	236.2	212	126.8	3	1
6641	6238	6398	2	9	169.5	183	78.7	3	1
6642	6238	6398	2	9		222		3	1
6643	6238	6398	2	9	311.5	198	156.7	3	1
6644	6238	6398	2	9	344	218	190.7	3	1
6645	6238	6398	2	9	331.8	230	193.8	3	1
6646	6238	6398	2	9	273.3	194	134.5	3	1
6647	6238	6398	1	9		321		3	1
6648	6238	6398	1	9	155.1	332	130.7	3	1
6649	6238	6398	1	9	176.3	286	128.1	3	1
6650	6238	6398	1	9		328		3	1
6651	6405	6356	2	9	377.9	221	211.8	3	1
6652	6405	6356	2	9	528.3	195	261	3	1
6653	6405	6356	2	9	321.3	200	163.1	3	1
6654	6405	6356	2	9	339.1	223	191.8	3	1
6655	6405	6356	2	9	256.4	203	132.3	3	1
6656	6405	6356	2	9		242		3	1
6657	6405	6356	1	9	152.7	352	136.2	3	1
6658	6405	6356	1	9		308		3	1
6659	6405	6356	1	9	189.7	320	154.1	3	1
6660	6405	6356	1	9	276.7	301	211.5	3	1
6661	6405	6356	1	9	150.3	335	127.6	3	1
6662	6405	6356	1	9	167	368	156	3	1
6663	6405	6356	1	9	214.5	297	161.7	3	1
6763	6360	6413	2	9		196		3	1
6764	6360	6413	2	9	290	202	148.8	3	1
6765	6360	6413	2	9	236.5	192	115	3	1
6766	6360	6413	2	9	198.6	191	96.5	3	1
6767	6360	6413	2	9	210	206	110	3	1
6768	6360	6413	2	9	198.6	223	112.3	3	1
6769	6360	6413	2	9	234	205	121.7	3	1
6770	6360	6413	1	9		258		3	1
6771	6360	6413	1	9	205.2	293	152.6	3	1
6772	6360	6413	1	9		302		3	1
6773	6360	6413	1	9	125.3	283	90	3	1
6774	6360	6413	1	9	133.8	314	106.5	3	1
65186776	6394	6270	2	9	205.2	214	111.7	3	1
65426812	6273	6312	2	9	221.4	164	92.3	3	1
65466813	6273	6312	2	9	271.3	198	136.5	3	1
65496814	6273	6312	1	9	196.2	307	152.7	3	1
65536815	6273	6312	1	9	170.1	318	137.5	3	1
65566816	6286	6350	2	9	233.3	234	138.7	3	1
65626817	6286	6350	1	9	379	273	262.4	3	1
65646818	6286	6350	1	9	274.7	275	191.9	3	1
65686807	6421	6334	2	9	179.2	207	94	3	1
65706809	6421	6334	1	9		373		3	1
65726810	6421	6334	1	9	223.5	345	195.8	3	1
65756811	6421	6334	1	9	131.3	354	117.9	3	1
65796820	6285	6349	2	9				3	1
65876819	6285	6349	1	9				3	1
65906822	6274	6313	1	9				3	1
65916823	6274	6313	1	9				3	1
65936824	6274	6313	1	9				3	1
65966825	6274	6313	1	9				3	1
65996821	6274	6313	2	9	256.8	181	118	3	1
66186850	6255	6388	2	9	443.2	218	245.7	3	1
66196849	6255	6388	2	9	334.2	231	195.8	3	1
67626902	6360	6413	2	9	279.7	199	141.3	3	1
656768000000	6421	6334	2	9	147.3	210	78.5	3	1
6998	6565	6486	2	10	106.3	232	62.6	3	1
6999	6565	6486	2	10	167.6	213	90.6	3	1
8001	6565	6486	2	10	84.1	216	46.1	3	1
8002	6565	6486	2	10	178.9	209	95	3	1
8003	6565	6486	2	10	213	204	110.1	3	1
8004	6565	6486	2	10	142	223	80.3	3	1
8005	6565	6486	1	10	84.3	338	72.2	3	1
8006	6565	6486	1	10	88.3	341	76.4	3	1
8007	6565	6486	1	10				3	1
8008	6565	6486	1	10				3	1
8021	6554	6452	2	10				3	1
8022	6554	6452	1	10	92.7	324	76.3	3	1
8023	6554	6452	2	10	123.3	219	68.6	3	1
8024	6554	6452	2	10	196.5	211	105.2	3	1
8026	6554	6452	1	10				3	1
8027	6554	6452	1	10	89.7	317	72.2	3	1
8028	6554	6452	1	10	98.3	320	79.7	3	1
8029	6554	6452	1	10				3	1
8030	6554	6452	1	10				3	1
8031	6661	6507	2	10				3	1
8032	6661	6507	2	10	112.3	237	67.6	3	1
8033	6661	6507	2	10				3	1
8034	6661	6507	2	10	109.8	231	64.3	3	1
8035	6661	6507	2	10	204.9	205	106.5	3	1
8036	6661	6507	1	10				3	1
8037	6661	6507	1	10	208.8	371	196.4	3	1
8038	6661	6507	1	10	227.1	333	192.1	3	1
8039	6661	6507	1	10				3	1
8040	6661	6507	1	10	474.8	331	399.4	3	1
8064	6524	656768000000	2	10	301.3	216	164.9	3	1
8067	6524	656768000000	2	10		209		3	1
8068	6524	656768000000	2	10	198.3	200	100.8	3	1
8069	6524	656768000000	2	10		206		3	1
8070	6524	656768000000	2	10	612.9	185	287.8	3	1
8072	6524	656768000000	1	10	321.3	339	276.1	3	1
8073	6524	656768000000	1	10		306		3	1
8074	6524	656768000000	1	10		315		3	1
8075	6524	656768000000	1	10	288	345	252.3	3	1
8088	6648	65566816	2	10	234	187	111.1	3	1
8089	6648	65566816	2	10	95.5	222	53.7	3	1
8090	6648	65566816	2	10	250.7	202	128.4	3	1
8091	6648	65566816	2	10	255.2	198	128	3	1
8092	6648	65566816	2	10	310	218	171.5	3	1
8093	6648	65566816	2	10				3	1
8094	6648	65566816	2	10	298.3	205	154.9	3	1
8095	6648	65566816	1	10		259		3	1
8096	6648	65566816	1	10		310		3	1
8097	6648	65566816	1	10	101.1	283	72.7	3	1
8098	6648	65566816	1	10				3	1
8099	6648	65566816	1	10				3	1
8100	6648	65566816	1	10				3	1
8101	6648	65566816	1	10	74	297	55.7	3	1
8102	6648	65566816	1	10	73.8	308	57.6	3	1
8103	6538	6547	2	10	308.7	202	158.6	3	1
8104	6538	6547	2	10	274	199	138.7	3	1
8105	6538	6547	2	10	328.3	208	173.1	3	1
8106	6538	6547	2	10	239.3	208	126.5	3	1
8107	6538	6547	2	10	213	201	108.9	3	1
8108	6538	6547	2	10		203		3	1
8109	6538	6547	1	10		316		3	1
8111	6538	6547	1	10	203.1	290	149.5	3	1
8112	6538	6547	1	10	78.4	339	67.4	3	1
8113	6538	6547	1	10	82	286	59.5	3	1
8114	6538	6547	1	10	89	324	73.2	3	1
8115	6538	6547	1	10		300		3	1
8116	6538	6547	1	10		305		3	1
8117	6538	6547	1	10		306		3	1
8142	6455	6522	2	10	152.1	250	96.4	3	1
8143	6455	6522	1	10				3	1
8144	6455	6522	2	10	179.2	221	100.6	3	1
8145	6455	6522	2	10	172.1	248	108.2	3	1
8146	6455	6522	2	10				3	1
8148	6455	6522	1	10				3	1
8150	6455	6522	1	10				3	1
8151	6455	6522	1	10				3	1
8152	6455	6522	1	10				3	1
8153	6455	6522	1	10	231.3	319	187.5	3	1
8157	6474	6529	2	10	231.3	193	113.5	3	1
8158	6474	6529	2	10	179.2	212	96.6	3	1
8159	6474	6529	1	10	156.9	299	119.2	3	1
8160	6474	6529	2	10	248.8	218	137.9	3	1
8161	6474	6529	2	10	318.8	176	142.3	3	1
8162	6474	6529	2	10	290.7	206	152.1	3	1
8164	6474	6529	2	10	381.9	159	154.1	3	1
8165	6474	6529	1	10				3	1
8166	6474	6529	1	10				3	1
8168	6474	6529	1	10				3	1
8169	6474	6529	1	10	196.2	323	160.6	3	1
8183	6771	6461	2	10	333.2	227	192.1	3	1
8184	6771	6461	2	10	357.3	233	211.1	3	1
8185	6771	6461	2	10	385.9	220	215.9	3	1
8186	6771	6461	2	10	251.4	234	149.2	3	1
8187	6771	6461	2	10	299.7	229	173.9	3	1
8189	6771	6461	1	10	100.4	368	93.7	3	1
8190	6771	6461	1	10				3	1
8191	6771	6461	1	10	377.9	313	300.6	3	1
8192	6771	6461	1	10				3	1
8193	6771	6461	1	10				3	1
8194	6512	6641	2	10	302	184	141	3	1
8196	6512	6641	2	10	268.5	170	116.1	3	1
8197	6512	6641	1	10				3	1
8198	6512	6641	1	10	112	316	89.8	3	1
8199	6512	6641	1	10	294	314	234.5	3	1
8200	6512	6641	1	10	174.6	297	131.5	3	1
8201	6623	6766	2	10	225.3	231	132.3	3	1
8202	6623	6766	2	10	282	203	145.3	3	1
8203	6623	6766	2	10				3	1
8204	6623	6766	2	10	292.7	216	160.2	3	1
8205	6623	6766	2	10	188.2	238	113.8	3	1
8206	6623	6766	2	10	200.4	218	110.7	3	1
8207	6623	6766	1	10				3	1
8208	6623	6766	1	10	171.5	327	142.4	3	1
8209	6623	6766	1	10				3	1
8211	6623	6766	1	10	160.7	340	138.8	3	1
8212	6623	6766	1	10				3	1
8213	65756811	6616	2	10	194.2	237	116.9	3	1
8214	65756811	6616	2	10	168.1	213	90.9	3	1
8215	65756811	6616	2	10	200.1	206	104.8	3	1
8216	65756811	6616	2	10	189.7	215	103.3	3	1
8217	65756811	6616	2	10				3	1
8218	65756811	6616	2	10	213.3	216	116.9	3	1
8219	65756811	6616	1	10	148.9	364	137.4	3	1
8220	65756811	6616	1	10	218.1	359	198.7	3	1
8223	65756811	6616	1	10				3	1
8225	6463	6655	2	10	299.3	225	170.6	3	1
8226	6463	6655	2	10	207.3	261	137.3	3	1
8227	6463	6655	2	10	271	239	164.7	3	1
8228	6463	6655	2	10				3	1
8230	6463	6655	2	10	196.7	230	114.8	3	1
8231	6463	6655	2	10	268.2	232	158.2	3	1
8232	6463	6655	2	10	320.2	211	171.3	3	1
8233	6463	6655	1	10				3	1
8234	6463	6655	1	10	109.3	342	94.7	3	1
80098224	6565	6486	1	10				3	1
80638236	6524	656768000000	2	10	420.6	212	226.3	3	1
80658237	6524	656768000000	2	10		201		3	1
80668238	6524	656768000000	2	10	317.1	194	156.1	3	1
80718239	6524	656768000000	1	10		345		3	1
81478253	6455	6522	2	10	288.3	246	180.2	3	1
81638254	6474	6529	2	10	260.6	204	135	3	1
81678255	6474	6529	1	10	198.9	297	149.9	3	1
82108284	6623	6766	1	10	122.8	326	101.4	3	1
82228285	65756811	6616	1	10	191.6	283	137.6	3	1
82298433	6463	6655	2	10	276	214	150.2	3	1
814983000000	6455	6522	1	10	82.4	352	73.6	3	1
818883000000	6771	6461	1	10	134.8	375	128.4	3	1
8446	8097	8024	2	11	244.1	191	118.1	3	1
8447	8097	8024	2	11				3	1
8448	8097	8024	2	11				3	1
8451	8220	8035	2	11	234.6	231	137.8	3	1
8452	8220	8035	2	11	304.7	194	150.3	3	1
8453	8220	8035	2	11	216	198	108.4	3	1
8454	8220	8035	2	11				3	1
8456	8220	8035	2	11	172.9	334	146.5	3	1
8457	8220	8035	2	11				3	1
8458	8220	8035	1	11	103.4	323	84.9	3	1
8459	8220	8035	1	11	217.2	256	141.2	3	1
8460	8220	8035	1	11				3	1
8461	8220	8035	1	11				3	1
8462	8220	8035	1	11	121.3	359	110.4	3	1
8463	8191	8088	2	11	265.3	225	151.2	3	1
8464	8191	8088	2	11				3	1
8465	8191	8088	2	11				3	1
8466	8191	8088	2	11	173.5	203	89.3	3	1
8469	8191	8088	2	11	167	232	98.4	3	1
8470	8191	8088	2	11	157.5	215	86.1	3	1
8471	8191	8088	1	11				3	1
8472	8191	8088	1	11	77.7	345	68	3	1
8473	8191	8088	1	11				3	1
8474	8191	8088	1	11				3	1
8475	8200	8107	2	11	193.6	200	98.1	3	1
8476	8200	8107	2	11	140.1	223	79.2	3	1
8477	8200	8107	2	11	180.6	193	88.3	3	1
8478	8200	8107	2	11	132.5	209	70.2	3	1
8481	8200	8107	2	11				3	1
8482	8200	8107	1	11				3	1
8483	8200	8107	1	11				3	1
8484	8200	8107	1	11	140.9	312	111.7	3	1
8485	8200	8107	1	11	177.8	294	132.6	3	1
8487	8200	8106	2	11	237.4	208	125.1	3	1
8489	8200	8106	2	11				3	1
8490	8200	8106	2	11	186.5	195	92.1	3	1
8491	8200	8106	2	11				3	1
8492	8200	8106	1	11	152.9	307	119	3	1
8493	8200	8106	1	11	117.3	336	100	3	1
8496	8200	8106	1	11	182.9	250	115.9	3	1
8498	8200	8106	1	11	100.9	265	67.7	3	1
8499	8200	8106	1	11	126.3	297	95.2	3	1
8623	8097	8024	2	11				3	1
8624	8097	8024	2	11	173.2	193	85	3	1
8626	8097	8024	1	11				3	1
8627	8097	8024	1	11	173.5	268	117.9	3	1
8628	8097	8024	1	11				3	1
8629	8097	8024	1	11				3	1
8630	8097	8024	1	11				3	1
8631	8097	8024	1	11				3	1
8632	8097	8024	1	11				3	1
8633	8101	8023	2	11				3	1
8634	8101	8023	2	11				3	1
8635	8101	8023	1	11				3	1
8636	8169	8064	2	11	216.6	200	109.7	3	1
8637	8169	8064	2	11				3	1
8638	8169	8064	2	11				3	1
8639	8169	8064	1	11				3	1
8640	8169	8064	1	11				3	1
8641	8169	8064	1	11				3	1
8643	81678255	8068	2	11				3	1
8644	81678255	8068	2	11	136.7	207	71.8	3	1
8646	81678255	8068	1	11	138.3	383	134.3	3	1
8647	81678255	8068	1	11				3	1
8650	8220	8035	2	11	227.4	191	110.1	3	1
8655	8189	8090	2	11	154.3	245	96.1	3	1
8656	8189	8090	2	11	197.9	206	103.4	3	1
8657	8189	8090	2	11	225	221	126.2	3	1
8658	8189	8090	2	11	191.6	225	109.6	3	1
8659	8189	8090	2	11				3	1
8660	8189	8090	2	11	207	243	127.8	3	1
8661	8189	8090	2	11				3	1
8662	8189	8090	1	11	171	356	154.3	3	1
8663	8189	8090	1	11	166.4	335	141.7	3	1
8664	8189	8090	1	11	153.5	376	146.5	3	1
8665	8189	8090	1	11				3	1
8666	8189	8090	1	11	162.8	329	135.9	3	1
8668	8006	8144	2	11	177.5	205	92.2	3	1
8669	8006	8144	2	11	176.1	206	91.9	3	1
8670	8006	8144	1	11	153.7	294	114.9	3	1
8671	8006	8144	2	11	284.3	202	145.5	3	1
8672	8006	8144	1	11	152.4	347	134.3	3	1
8673	8006	8144	1	11				3	1
8674	8006	8144	1	11				3	1
8675	814983000000	8186	2	11	160.4	238	97.1	3	1
8676	814983000000	8186	2	11	166.4	226	95.4	3	1
8677	814983000000	8186	2	11	177.5	221	99.5	3	1
8678	814983000000	8186	2	11	256.4	194	126	3	1
8679	814983000000	8186	2	11	178.3	207	93.5	3	1
8680	814983000000	8186	2	11	285.3	206	148.9	3	1
8681	814983000000	8186	1	11				3	1
8682	814983000000	8186	1	11				3	1
8683	814983000000	8186	1	11				3	1
8684	814983000000	8186	1	11				3	1
8685	814983000000	8186	1	11	212.7	323	174.6	3	1
8686	8037	8162	2	11	350	212	188.1	3	1
8687	8037	8162	2	11	267.2	213	144.7	3	1
8688	8037	8162	1	11	348.9	215	190.6	3	1
8689	8037	8162	2	11	485.8	195	241	3	1
8691	8037	8162	1	11	187.4	319	151.7	3	1
8692	8037	8162	1	11	199.8	312	158.2	3	1
8693	8037	8162	1	11	147.6	300	112.5	3	1
8694	8037	8162	1	11				3	1
8695	8037	8162	1	11				3	1
8696	8037	8162	1	11	137.5	328	114.3	3	1
8697	8005	81478253	2	11	337.4	198	169.7	3	1
8698	8005	81478253	2	11	246	200	124.7	3	1
8699	8005	81478253	2	11	195.6	217	107.8	3	1
8700	8005	81478253	2	11	295.7	201	150.5	3	1
8701	8005	81478253	2	11	176.6	218	97.7	3	1
8703	8005	81478253	1	11				3	1
8705	8005	81478253	1	11				3	1
8706	8005	81478253	1	11				3	1
8707	8005	81478253	1	11				3	1
8709	8038	81638254	2	11	200.7	189	96.3	3	1
8710	8038	81638254	2	11	169.3	177	76.2	3	1
8711	8038	81638254	2	11				3	1
8712	8038	81638254	2	11	151.9	197	76	3	1
8713	8038	81638254	2	11	205.2	194	100.8	3	1
8714	8038	81638254	2	11				3	1
8715	8038	81638254	1	11	82.2	311	64.8	3	1
8716	8038	81638254	1	11	96.4	340	83.3	3	1
8717	8038	81638254	1	11				3	1
8718	8038	81638254	1	11				3	1
8719	8038	81638254	1	11				3	1
8720	8038	81638254	1	11				3	1
8721	8153	8187	2	11	244.1	225	139.4	3	1
8722	8153	8187	2	11	145.7	208	76.8	3	1
8723	8153	8187	2	11	304.3	169	130.5	3	1
8724	8153	8187	2	11	232.5	215	126.8	3	1
8725	8153	8187	2	11	228.3	193	111.8	3	1
8726	8153	8187	2	11	263.4	212	141.5	3	1
8727	8153	8187	1	11	124.5	338	106.9	3	1
8728	8153	8187	1	11	150	352	133.9	3	1
8729	8153	8187	1	11				3	1
8730	8153	8187	1	11				3	1
8731	8153	8187	1	11				3	1
8732	8153	8187	1	11	163.1	325	134.7	3	1
8733	8153	8187	1	11	131.8	320	106.9	3	1
8734	8072	8226	2	11	333.5	216	183.2	3	1
8735	8072	8226	2	11				3	1
8736	8072	8226	2	11	379.3	175	168.3	3	1
8737	8072	8226	2	11	231.9	205	120.5	3	1
8738	8072	8226	2	11	276.7	193	135.8	3	1
8740	8072	8226	2	11	254.9	202	130.5	3	1
8741	8072	8226	2	11	203.1	193	99.5	3	1
8742	8072	8226	2	11	216.6	191	105.2	3	1
8743	8072	8226	1	11	89.9	306	69.7	3	1
8744	8072	8226	1	11	164.7	328	137.2	3	1
8745	8072	8226	1	11				3	1
8746	8072	8226	1	11	126.3	290	93.1	3	1
8747	8072	8226	1	11				3	1
8748	8072	8226	1	11				3	1
8749	8072	8226	1	11				3	1
8750	82108284	8196	2	11	320.9	183	149.2	3	1
8751	82108284	8196	2	11	218.1	192	106.4	3	1
8752	82108284	8196	2	11				3	1
8753	82108284	8196	1	11	334.9	210	178.8	3	1
8754	82108284	8196	1	11				3	1
8755	82108284	8196	1	11				3	1
8756	82108284	8196	1	11				3	1
8757	82108284	8196	1	11				3	1
8759	82108284	8196	1	11				3	1
8760	82108284	8196	1	11				3	1
8761	82108284	8196	1	11				3	1
8762	82108284	8196	1	11				3	1
8764	8111	8218	2	11	441.2	196	219.3	3	1
8765	8111	8218	2	11	326.9	203	168.7	3	1
8766	8111	8218	2	11	188.5	196	93.6	3	1
8767	8111	8218	2	11	242.2	189	116.4	3	1
8768	8111	8218	2	11	157.5	210	84.1	3	1
8769	8111	8218	2	11	327.2	178	147.7	3	1
8770	8111	8218	2	11	357	201	182.1	3	1
8771	8111	8218	2	11	191.4	201	97.8	3	1
8772	8111	8218	1	11	350.3	273	242.9	3	1
8773	8111	8218	1	11	198.3	302	152.1	3	1
8774	8111	8218	1	11				3	1
8775	8111	8218	1	11				3	1
8776	8111	8218	1	11	206.4	310	162.4	3	1
8777	8111	8218	1	11	165.3	294	123.5	3	1
8778	8114	8217	2	11				3	1
8779	8114	8217	2	11	53.7	195	26.6	3	1
8780	8114	8217	2	11	163.9	227	94.4	3	1
8781	8114	8217	2	11	285.3	243	175.7	3	1
8782	8114	8217	1	11	188.2	324	154.8	3	1
8783	8114	8217	1	11				3	1
8784	8028	8205	2	11	180.3	196	89.6	3	1
8785	8028	8205	2	11				3	1
8786	8028	8205	2	11	138.3	199	70	3	1
8787	8028	8205	2	11	112	228	64.7	3	1
8788	8028	8205	2	11	198.6	218	109.7	3	1
8789	8028	8205	2	11	152.4	210	81.1	3	1
8790	8028	8205	2	11	188.5	195	93.1	3	1
8791	8028	8205	2	11	146.8	225	83.7	3	1
8792	8028	8205	1	11	127.5	336	108.6	3	1
8793	8028	8205	1	11				3	1
8794	8028	8205	1	11	89.7	307	69.8	3	1
8795	8028	8205	1	11		340		3	1
8796	8028	8205	1	11	188.2	336	160.5	3	1
8797	8022	8206	2	11	76.2	187	36.1	3	1
8798	8022	8206	2	11	136.7	181	62.9	3	1
8799	8022	8206	2	11				3	1
8800	8022	8206	2	11	209.4	205	108.7	3	1
8801	8022	8206	1	11				3	1
8802	8022	8206	1	11				3	1
8803	8022	8206	1	11				3	1
8804	8022	8206	1	11				3	1
8805	8022	8206	1	11				3	1
8806	8022	8206	1	11				3	1
8809	8075	8230	2	11	216	242	132.6	3	1
8810	8075	8230	2	11	192.2	194	94.6	3	1
8811	8075	8230	2	11	193.6	239	117.5	3	1
8812	8075	8230	1	11				3	1
8813	8075	8230	1	11	182.3	393	181.6	3	1
8814	8075	8230	1	11	132.5	381	128	3	1
8815	8075	8230	1	11				3	1
8816	8075	8230	1	11				3	1
8817	8075	8230	1	11				3	1
8818	8075	8230	1	11				3	1
8831	8191	6999	2	11	255.5	196	126.8	3	1
8832	8191	6999	2	11	291.7	213	158	3	1
8833	8191	6999	2	11	222	196	110.7	3	1
8834	8191	6999	2	11	222.6	213	120.5	3	1
8835	8191	6999	2	11	177.5	209	94.2	3	1
8836	8191	6999	1	11	241.2	300	183.6	3	1
8837	8191	6999	1	11	115.5	347	101.8	3	1
8838	8191	6999	1	11	57.3	376	54.7	3	1
8839	8191	6999	1	11	159.9	328	133.3	3	1
8840	8191	6999	1	11	60.2	308	47	3	1
8841	8191	6999	1	11	114.8	368	107.2	3	1
84558821	8220	8035	2	11				3	1
84688822	8191	8088	2	11				3	1
84868825	8200	8107	1	11	136.1	325	112.2	3	1
84888827	8200	8106	2	11	190.8	195	94.6	3	1
84958830	8200	8106	1	11				3	1
84978829	8200	8106	1	11	147.1	273	102	3	1
85008828	8200	8106	1	11	82.2	291	60.7	3	1
86258763	8097	8024	2	11				3	1
86428826	81678255	8068	2	11	267.8	213	144.7	3	1
86458819	81678255	8068	1	11	177.8	383	172.8	3	1
86908967	8037	8162	2	11	140.4	194	69.1	3	1
87028880	8005	81478253	1	11				3	1
87048881	8005	81478253	1	11				3	1
846700096	8191	8088	2	11	142.5	222	80.3	3	1
847988000000	8200	8107	2	11	148.1	197	74.2	3	1
0	8727	8478	2	12	319.5	169	137.4	3	1
1	8727	8478	2	12	259.9	211	139.1	3	1
3	8727	8478	2	12	268.2	225	153.4	3	1
4	8727	8478	2	12	179.5	202	92	3	1
7	8727	8478	1	12	164.7	304	127.1	3	1
8	8727	8478	1	12				3	1
9	8727	8478	1	12	228.6	295	171.2	3	1
10	8727	8478	1	12	242.5	259	159.2	3	1
12	8727	8478	1	12	224.4	286	162.8	3	1
13	8727	8478	1	12	165.3	322	134.9	3	1
14	8733	8476	2	12	204	240	124.1	3	1
15	8733	8476	2	12	210.9	222	118.8	3	1
16	8733	8476	2	12	256.1	228	148.1	3	1
17	8733	8476	2	12	168.4	234	100.1	3	1
18	8733	8476	2	12	296	228	171.1	3	1
20	8733	8476	1	12				3	1
21	8733	8476	1	12				3	1
22	8733	8476	1	12				3	1
23	8733	8476	1	12				3	1
24	8733	8476	1	12				3	1
25	8733	8476	1	12				3	1
27	86458819	846700096	2	12	256.8	225	146.6	3	1
28	86458819	846700096	2	12				3	1
29	86458819	846700096	2	12	215.1	253	138.2	3	1
30	86458819	846700096	2	12	134	246	83.7	3	1
33	86458819	846700096	1	12				3	1
34	86458819	846700096	1	12	144.7	363	133.2	3	1
38	8627	8453	2	12	274.7	214	149	3	1
39	8627	8453	2	12	191.6	208	101.2	3	1
40	8627	8453	2	12	185.4	200	94	3	1
41	8627	8453	2	12	333.5	186	157.3	3	1
42	8627	8453	2	12	237.8	228	137.3	3	1
43	8627	8453	1	12	175.8	333	148.4	3	1
44	8627	8453	1	12		336		3	1
45	8627	8453	1	12		335		3	1
46	8627	8453	1	12	163.3	291	120.6	3	1
47	8627	8453	1	12	124.8	341	108	3	1
48	8472	8768	2	12	293.7	221	164.6	3	1
49	8472	8768	2	12	123.8	230	72.1	3	1
50	8472	8768	2	12	217.8	220	121.8	3	1
51	8472	8768	2	12	254.2	223	143.6	3	1
52	8472	8768	1	12				3	1
53	8472	8768	1	12				3	1
55	8472	8768	1	12				3	1
56	8472	8768	1	12				3	1
58	8472	8768	1	12	126.3	342	109.7	3	1
59	8777	8835	2	12				3	1
61	8777	8835	2	12	163.9	227	94.4	3	1
62	8777	8835	2	12	220.2	238	133.2	3	1
63	8777	8835	2	12	136.1	206	71	3	1
64	8777	8835	1	12	93.9	372	88.7	3	1
65	8777	8835	1	12				3	1
66	8777	8835	1	12				3	1
67	8777	8835	1	12	145.7	328	121.2	3	1
68	8777	8835	1	12	176.1	316	141.2	3	1
69	8777	8835	1	12	95.5	348	84.4	3	1
70	8773	8833	2	12				3	1
71	8773	8833	2	12	93.6	195	46.2	3	1
72	8773	8833	2	12	265.6	206	138.7	3	1
73	8773	8833	2	12	188.8	189	90.5	3	1
74	8773	8833	2	12	288	197	143.7	3	1
76	8773	8833	1	12	109.3	291	80.8	3	1
77	8773	8833	1	12	81.7	308	63.9	3	1
78	8773	8833	1	12				3	1
80	8773	8833	1	12				3	1
81	8773	8833	1	12	118	298	89.4	3	1
82	8773	8833	1	12				3	1
83	8773	8833	1	12	135.6	321	110.5	3	1
84	8666	8771	2	12	201	219	111.6	3	1
85	8666	8771	2	12	318.1	206	166.6	3	1
86	8666	8771	2	12	693.1	197	346.5	3	1
87	8666	8771	2	12	211.5	228	122.6	3	1
88	8666	8771	2	12	217.5	207	114.4	3	1
89	8666	8771	2	12	207.6	226	119.2	3	1
90	8666	8771	2	12	215.1	212	116	3	1
91	8666	8771	1	12	298.7	336	254.7	3	1
92	8666	8771	1	12	309.7	351	276	3	1
93	8666	8771	1	12				3	1
94	8666	8771	1	12				3	1
95	8666	8771	1	12				3	1
98	8813	8446	2	12	290.7	206	152.3	3	1
99	8813	8446	2	12	313.2	240	191.1	3	1
100	8813	8446	1	12	145.7	349	129.2	3	1
101	8813	8446	1	12	170.4	332	143.7	3	1
102	8837	8786	2	12	384.8	230	224.9	3	1
103	8837	8786	2	12				3	1
105	8837	8786	2	12	237.1	231	138.9	3	1
106	8837	8786	2	12	486	239	295.1	3	1
107	8837	8786	2	12				3	1
108	8837	8786	2	12	458.8	222	258.8	3	1
109	8837	8786	2	12	255.8	232	150.6	3	1
110	8837	8786	1	12	169.3	362	155.7	3	1
111	8837	8786	1	12				3	1
112	8837	8786	1	12				3	1
113	8841	8787	2	12	148.1	236	88.8	3	1
114	8841	8787	2	12	375.7	223	212.4	3	1
115	8841	8787	2	12	207.6	251	132.3	3	1
116	8841	8787	2	12	134.8	232	79.5	3	1
117	8841	8787	2	12	290	239	175.9	3	1
119	8841	8787	2	12	192.8	242	118.2	3	1
120	8841	8787	2	12	381.2	202	195.6	3	1
121	8841	8787	2	12	302.3	206	158.1	3	1
122	8462	8669	2	12	295.7	235	176.2	3	1
123	8462	8669	1	12	282.3	344	246.8	3	1
124	8841	8787	1	12	638.9	248	401.5	3	1
125	8841	8787	1	12				3	1
126	8841	8787	1	12				3	1
129	8458	8668	2	12	301.3	209	159.7	3	1
130	8458	8668	2	12	243.5	208	128.3	3	1
131	8458	8668	2	12	557.4	167	236	3	1
133	8458	8668	1	12				3	1
134	8458	8668	1	12	286	275	199.9	3	1
135	8458	8668	1	12	225.3	284	162.4	3	1
136	8458	8668	1	12	383	312	303.1	3	1
137	8458	8668	1	12	215.1	204	111.2	3	1
138	8753	8644	2	12	258.3	205	134.2	3	1
139	8753	8644	2	12	326.9	189	157	3	1
140	8753	8644	2	12	515.8	153	200.6	3	1
141	8753	8644	2	12	542.7	136	187	3	1
142	8753	8644	2	12				3	1
143	8753	8644	2	12				3	1
144	8753	8644	1	12	313.2	246	195.9	3	1
145	8753	8644	2	12				3	1
146	8753	8644	1	12				3	1
147	8646	8466	2	12	330.4	219	183.3	3	1
148	8646	8466	1	12				3	1
149	8646	8466	1	12	177.2	374	168	3	1
150	8646	8466	1	12	271.3	399	275.1	3	1
151	8715	8722	2	12	258.7	229	150.6	3	1
152	8715	8722	2	12	216	222	121.5	3	1
153	8715	8722	2	12	219.9	218	121.6	3	1
154	8715	8722	1	12	159.3	331	133.9	3	1
156	8715	8722	1	12	156.1	331	131.1	3	1
157	8715	8722	1	12	147.1	350	130.6	3	1
158	8715	8722	1	12	196.2	279	138.9	3	1
159	8715	8722	1	12	154.3	322	126.2	3	1
160	8792	8710	2	12	98.3	209	52.2	3	1
161	8792	8710	2	12	233.1	193	114.2	3	1
162	8792	8710	2	12	168.4	209	89.2	3	1
164	8792	8710	1	12	95.7	368	89.3	3	1
165	8792	8710	1	12	118.8	308	92.8	3	1
166	8792	8710	1	12	98.1	370	92.2	3	1
167	8792	8710	1	12	96.9	338	83	3	1
168	8792	8710	1	12				3	1
169	8792	8710	1	12	80.6	349	71.4	3	1
177	8672	8750	2	12	208.2	192	101.7	3	1
178	8672	8750	2	12	255.8	177	114.9	3	1
179	8672	8750	2	12	278.3	211	149.3	3	1
180	8672	8750	2	12				3	1
181	8672	8750	2	12	234	199	117.9	3	1
182	8672	8750	1	12	131.5	307	102.4	3	1
184	8672	8750	1	12	111.5	307	86.9	3	1
185	8672	8750	1	12				3	1
186	8672	8750	1	12				3	1
187	8672	8750	1	12	173.8	364	160.4	3	1
188	8670	8751	2	12	265.6	203	137	3	1
189	8670	8751	2	12	271	163	112.4	3	1
191	8670	8751	2	12	290.3	204	150	3	1
192	8670	8751	2	12	225	200	114.3	3	1
193	8670	8751	1	12	99.5	281	70.9	3	1
194	8670	8751	1	12				3	1
196	8670	8751	1	12				3	1
197	8670	8751	1	12	155.3	290	114.3	3	1
198	8670	8751	1	12	153.2	271	105.4	3	1
199	8670	8751	1	12	231.3	293	171.9	3	1
201	8716	8725	2	12	218.1	196	108.6	3	1
203	8716	8725	2	12	218.7	214	119	3	1
204	8716	8725	2	12	228.3	202	117.1	3	1
205	8716	8725	2	12	213.9	203	110.3	3	1
206	8716	8725	2	12	333.9	201	170.7	3	1
207	8716	8725	2	12	363.9	200	184.4	3	1
208	8716	8725	1	12				3	1
209	8716	8725	1	12	238.1	335	202.7	3	1
210	8716	8725	1	12	152.4	337	130.4	3	1
211	8716	8725	1	12				3	1
212	8484	8811	2	12	277	207	145.7	3	1
213	8484	8811	2	12	208.8	208	110.2	3	1
214	8484	8811	2	12	247.9	198	124.6	3	1
215	8484	8811	2	12	219	221	122.7	3	1
216	8484	8811	2	12	330	200	167.5	3	1
217	8484	8811	2	12	314.6	198	157.9	3	1
218	8484	8811	1	12	120.5	333	101.8	3	1
219	8484	8811	1	12				3	1
220	8484	8811	1	12	154.3	369	144.4	3	1
1040289	8837	8786	2	12	225.9	241	138	3	1
3100174	86458819	846700096	2	12				3	1
3500176	86458819	846700096	1	12				3	1
15500263	8715	8722	1	12	246.9	377	236.3	3	1
16300265	8792	8710	1	12	106.3	323	87.1	3	1
20200288	8716	8725	2	12	315.3	215	172.2	3	1
26000173	86458819	846700096	2	12				3	1
6000223	8777	8835	2	12	194.5	236	116.6	3	1
2000170	8727	8478	2	12	287.3	208	151.5	3	1
6000171	8727	8478	2	12	260.6	165	109	3	1
1100172	8727	8478	1	12	230.4	306	178.9	3	1
5400221	8472	8768	1	12				3	1
5700222	8472	8768	1	12	150.3	334	127.5	3	1
11800238	8841	8787	2	12	177.2	241	108.3	3	1
12700232	8458	8668	2	12	589.1	202	301.7	3	1
12800235	8458	8668	2	12	338.4	206	176.6	3	1
13200237	8458	8668	1	12	284.7	308	222.7	3	1
183000262	8672	8750	1	12	137.5	321	111.9	3	1
354	101	61	2	13	142.8	219	79.2	3	1
355	101	61	2	13	166.7	217	91.7	3	1
356	101	61	2	13	191.1	226	109.4	3	1
357	101	61	2	13	156.1	234	92.8	3	1
358	101	61	1	13	105.5	339	90.9	3	1
359	101	61	1	13	98.3	334	83.2	3	1
360	101	61	1	13	95.7	329	80	3	1
361	101	61	1	13				3	1
362	101	61	1	13				3	1
363	101	61	1	13				3	1
364	101	61	1	13	132.5	311	104.7	3	1
365	101	61	1	13	120.3	308	94.1	3	1
366	69	39	2	13	150.3	221	84.4	3	1
367	69	39	2	13	118.8	223	67.1	3	1
368	69	39	2	13	146.3	226	83.8	3	1
369	69	39	2	13	270	194	132.9	3	1
370	69	39	2	13	194.5	232	114.4	3	1
371	69	39	1	13				3	1
372	69	39	1	13				3	1
373	69	39	1	13				3	1
374	69	39	1	13	111.8	357	101.2	3	1
375	69	39	1	13	123.3	322	100.9	3	1
376	69	39	1	13	300.3	317	241.6	3	1
377	7	30	2	13	227.4	228	131.6	3	1
378	7	30	2	13	279.3	231	163.5	3	1
379	7	30	2	13	185.4	219	103.1	3	1
380	7	30	2	13	233.4	230	136.3	3	1
381	7	30	2	13	220.8	218	122.2	3	1
382	7	30	2	13	206.7	223	116.8	3	1
383	7	30	2	13	292.3	188	139.3	3	1
384	7	30	1	13				3	1
385	7	30	1	13				3	1
386	7	30	1	13				3	1
387	7	30	1	13	93.2	330	78	3	1
388	7	30	1	13	105.5	331	88.6	3	1
389	7	30	1	13				3	1
390	7	30	1	13				3	1
401	64	40	2	13	176.3	225	100.5	3	1
402	64	40	2	13				3	1
403	64	40	2	13				3	1
404	64	40	1	13				3	1
405	13	29	2	13				3	1
406	13	29	2	13				3	1
407	13	29	2	13				3	1
408	13	29	2	13				3	1
409	13	29	1	13	140.7	388	138.4	3	1
410	13	29	1	13	140.7	384	137	3	1
411	13	29	1	13	129	368	120.5	3	1
412	13	29	1	13	138.3	318	111.5	3	1
413	13	29	1	13	145.2	379	139.6	3	1
414	47	116	2	13	162.3	226	93.2	3	1
415	47	116	2	13	194.5	229	112.8	3	1
416	47	116	2	13	187.4	216	102.6	3	1
417	47	116	2	13	184.8	217	101.8	3	1
418	47	116	2	13	211.5	227	121.9	3	1
419	47	116	2	13				3	1
420	47	116	1	13				3	1
421	47	116	1	13				3	1
422	47	116	1	13	129.3	372	122	3	1
423	47	116	1	13				3	1
424	47	116	1	13	144.7	399	146.4	3	1
425	135	161	2	13	198.6	223	112.4	3	1
426	135	161	2	13	121.3	218	67.2	3	1
[truncated: 3,437 more rows]
